# Supplementary material for: Topology, robustness, and structural controllability of the Brazilian Federal Police criminal intelligence network
Source: Appl Netw Sci. 2018 Aug 24;3(1):36. doi: 10.1007/s41109-018-0092-1 (PMC6214327; doi:10.1007/s41109-018-0092-1)
Supplement: Supplementary file 1 — This additional file consists of a CSV file with the anonymized edge list relative to the Brazilian Federal Police criminal relationship data, i.e. a 35,913-by-2 matrix. Each cell contains a hash which identifies an investigated person, and two adjacent cells indicate a criminal intelligence relationship between them. (CSV 2455 kb) [file 41109_2018_92_MOESM1_ESM.csv]

31f0b956cab7d9c07abd3155a56843f6	1e915f881507bde3fbdafa3c2087cf69
31f0b956cab7d9c07abd3155a56843f6	a45045acdffeec7b92ea019675da48fc
31f0b956cab7d9c07abd3155a56843f6	965052c6a03942b536a3ff2d134d61c1
31f0b956cab7d9c07abd3155a56843f6	24d26100b9d2097f0418ed14dd528b38
31f0b956cab7d9c07abd3155a56843f6	e5fa8a713417afe3c4fd2b9ddfb2d734
e7cdf7ba8ccaec414712f15d40280d50	6759d0996526ddc8e27aa550f0b806b1
d02e9bdc27a894e882fa0c9055c99722	e3b6fb0fd4df098162eede3313c54a8d
d02e9bdc27a894e882fa0c9055c99722	4502591a3be059858cf9e9d763134ee3
d02e9bdc27a894e882fa0c9055c99722	73f715c6cc2b110fc67503ba813f7f0e
d02e9bdc27a894e882fa0c9055c99722	f05f78cbeb9621b3e8c54bdf592be604
d02e9bdc27a894e882fa0c9055c99722	18cdf49ea54eec029238fcc95f76ce41
d02e9bdc27a894e882fa0c9055c99722	7ec69dd44416c46745f6edd947b470cd
f645358b695e99125681b2129918ca81	fbfe09ef251ad45dc509c7b26134e0f3
f645358b695e99125681b2129918ca81	ff3720b7127fdd214b1a9ff3828fcd16
df0aab058ce179e4f7ab135ed4e641a9	09c6c3783b4a70054da74f2538ed47c6
df0aab058ce179e4f7ab135ed4e641a9	a4666cd9e1ab0e4abf05a0fb232f4ad3
df0aab058ce179e4f7ab135ed4e641a9	ac34ae1fda29b8fe781ac8d6d32a6bc7
df0aab058ce179e4f7ab135ed4e641a9	9087b0efc7c7acd1ef7e153678809c77
df0aab058ce179e4f7ab135ed4e641a9	2b64c2f19d868305aa8bbc2d72902cc5
df0aab058ce179e4f7ab135ed4e641a9	56c82ccd658e09e829f16bb99457bcbc
09c6c3783b4a70054da74f2538ed47c6	a4666cd9e1ab0e4abf05a0fb232f4ad3
09c6c3783b4a70054da74f2538ed47c6	ac34ae1fda29b8fe781ac8d6d32a6bc7
09c6c3783b4a70054da74f2538ed47c6	9087b0efc7c7acd1ef7e153678809c77
09c6c3783b4a70054da74f2538ed47c6	2b64c2f19d868305aa8bbc2d72902cc5
09c6c3783b4a70054da74f2538ed47c6	2b38c2df6a49b97f706ec9148ce48d86
09c6c3783b4a70054da74f2538ed47c6	56c82ccd658e09e829f16bb99457bcbc
9cc1c015c32f74bcbd1c315c445b89ef	12ced2db6f0193dda91ba86224ea1cd8
9cc1c015c32f74bcbd1c315c445b89ef	0ed83ca5894f30aed6da389d630d89a3
9cc1c015c32f74bcbd1c315c445b89ef	3eb1fb86a545217701e4eb161200aefb
9cc1c015c32f74bcbd1c315c445b89ef	f9ea301093a1aa4b23743e432cb0e33b
e7d849ad71f30e44bed446ac00507f58	9f882c9b443017597c70b4edaa542a0c
e7d849ad71f30e44bed446ac00507f58	f1f8d9e8023b645373b6363e6a6ec18c
eb17f3472e73f481d8e135c779c01858	4afe044911ed2c247005912512ace23b
eb17f3472e73f481d8e135c779c01858	13327e631c4f5799de8e84d9fe708b7c
1230a1696bd04bc4a1c1e70bce477b46	a3a51080d3fcd1adab3a44996fd6b977
1230a1696bd04bc4a1c1e70bce477b46	423215dae3a7a243e300638262f9242d
1230a1696bd04bc4a1c1e70bce477b46	30ef30b64204a3088a26bc2e6ecf7602
1230a1696bd04bc4a1c1e70bce477b46	93d2641dc9b9bfc506986533d396cbfa
1230a1696bd04bc4a1c1e70bce477b46	36157dc9be261fec78aeee1a94158c26
1230a1696bd04bc4a1c1e70bce477b46	c1fcffd51eb7c38b7209a6106d66cc84
1230a1696bd04bc4a1c1e70bce477b46	c30ca4400db3c72274c8ad819f688c21
1230a1696bd04bc4a1c1e70bce477b46	597073e68fcefaa6bdf39ca6b399c28c
1230a1696bd04bc4a1c1e70bce477b46	abc2d30d4c86f34166c321f2c65dfaa3
1230a1696bd04bc4a1c1e70bce477b46	6785967519298e534fcec2b6cf3becee
b8cfbf77a3d250a4523ba67a65a7d031	ce9a6fb2becc2d235e62b125e9260102
b8cfbf77a3d250a4523ba67a65a7d031	ab2c46b4e3b73b8284d14f87c273b4c6
b8cfbf77a3d250a4523ba67a65a7d031	024677efb8e4aee2eaeef17b54695bbe
b8cfbf77a3d250a4523ba67a65a7d031	72bcba983cd3b0bf1d4251311d8b3772
b8cfbf77a3d250a4523ba67a65a7d031	5c971edc0c2cc92fc99b5a3609450cb7
b8cfbf77a3d250a4523ba67a65a7d031	1aae1a3aa7b71edec22e9d382f2a6ae9
b8cfbf77a3d250a4523ba67a65a7d031	7f848746fe2599dc199a75f0d02fc3d6
b8cfbf77a3d250a4523ba67a65a7d031	f365c0cee72aa186f5a6e0b174cfc256
b8cfbf77a3d250a4523ba67a65a7d031	cd3109c63bf4323e6b987a5923becb96
b8cfbf77a3d250a4523ba67a65a7d031	a2232b5b6b17429cdff8ddc2f14ea8c9
b8cfbf77a3d250a4523ba67a65a7d031	bc4647bddd46ee572310781a51030572
b8cfbf77a3d250a4523ba67a65a7d031	76c0df0665c83c5944ae67cae2739f7e
b8cfbf77a3d250a4523ba67a65a7d031	b597460c506e8e35fb0cc1c1905dd3bc
ce9a6fb2becc2d235e62b125e9260102	668f33215f65faf17f6f7f1d7f4b5fc8
ce9a6fb2becc2d235e62b125e9260102	cd3109c63bf4323e6b987a5923becb96
ce9a6fb2becc2d235e62b125e9260102	a2232b5b6b17429cdff8ddc2f14ea8c9
ce80993289bf0e45c95ed6c95bfdd07d	9b3faf8981cc8780667e9fa12c5c4b28
ce80993289bf0e45c95ed6c95bfdd07d	b87546c7a8c2532d1c07c4399786f5ac
169ea72d893b7bfe6a36b531a78b48af	37953cab902d1f698bfb59b54d5e6369
169ea72d893b7bfe6a36b531a78b48af	d1aa227de516e4617cc72ab9cf456380
169ea72d893b7bfe6a36b531a78b48af	95cbccd215b174ddee376b6eb425975a
169ea72d893b7bfe6a36b531a78b48af	5f8a7deb15235a128fcd99ad6bfde11e
023f12b8e1d9987cc9a497bb7beeb93b	e0f9db367e8733c2938c6cd1a86eef56
2752de00a9d5eb87595fa04cd56f52e2	46e8db5f3c47012f108a81f53d640c82
2752de00a9d5eb87595fa04cd56f52e2	2f67635b9ad49ee43353ad223f5affbd
2752de00a9d5eb87595fa04cd56f52e2	c00b11c3cb22593beae7fde07eac8a71
46e8db5f3c47012f108a81f53d640c82	2f67635b9ad49ee43353ad223f5affbd
46e8db5f3c47012f108a81f53d640c82	c00b11c3cb22593beae7fde07eac8a71
6a148326712c649e4b738786289e9eec	af866a23e5202f7bc6f2f3c5eed85d0d
6a148326712c649e4b738786289e9eec	7af61e5f524cea0e7dab3a8dfc4c00d6
6a148326712c649e4b738786289e9eec	f226997a7c7535ff45172bdf721dbb24
6a148326712c649e4b738786289e9eec	3b05c9c3cce88159fe7c551d3e49a6df
1677ff8f43415db89c2157e0f9e042aa	c6fc35734a1a498915984159907854e9
1677ff8f43415db89c2157e0f9e042aa	5ae48b4c96448759db40185ccec22661
1677ff8f43415db89c2157e0f9e042aa	cb99590f7cf124e88bdd3a40b3b1c8bb
05f7136bcb0b2ca2dff08f65bf468a55	51ef70624ca791283ec434a52da0d4e2
05f7136bcb0b2ca2dff08f65bf468a55	bd21307bad44dee908db2db5f6bf23c1
fe33b4901179d6118f8859c27426e45b	ca886eb9edb61a42256192745c72cd79
fe33b4901179d6118f8859c27426e45b	19ae449792fac7866a7d551fc38c08ed
fe33b4901179d6118f8859c27426e45b	68b9819e787b9b053e683be7c62e2cff
fe33b4901179d6118f8859c27426e45b	0dce20892f775d8953c42e4a49978e38
fe33b4901179d6118f8859c27426e45b	13aa1df0f906a7db328f56a81aed2417
fe33b4901179d6118f8859c27426e45b	cd0cbcc668fe4bc58e0af3cc7e0a653d
fe33b4901179d6118f8859c27426e45b	c29b6bce1a5651a80b6953f683046957
fe33b4901179d6118f8859c27426e45b	e4f26beeb0ae24b92ffd355f5e9c5fda
349f8e8088df63050757dd8be4356216	858ec5a3b980fd513684df12b8683db9
349f8e8088df63050757dd8be4356216	1709c8963c0c22c3c8d938ebc8366de0
349f8e8088df63050757dd8be4356216	3f597e2d7a67b6520a585618d23e2d1b
349f8e8088df63050757dd8be4356216	0065827f588a93273fc4573b432622cf
349f8e8088df63050757dd8be4356216	5723ce74503ca035097ea19fd040e5bb
349f8e8088df63050757dd8be4356216	0c72cb7ee1512f800abe27823a792d03
349f8e8088df63050757dd8be4356216	cfda2dd6e273afdd8bb4a8bd6c49da94
349f8e8088df63050757dd8be4356216	05b15a3bd85969833e55b3f05185dcb9
7714989f1eab891378be494cd68c96e0	befe326073e97f6b4335c72e186b7369
1b508883bdae27d3fe4730394d415f17	da3c55e3be0a795729261bfd8776a627
2aac3124e77bcbfd5d0033a31ada2f55	da3c55e3be0a795729261bfd8776a627
9b72f36465d17452f81c689ab5a0b74e	f928b521c5648ee6d6ece6d143bf232d
9b72f36465d17452f81c689ab5a0b74e	86e8f7ab32cfd12577bc2619bc635690
9b72f36465d17452f81c689ab5a0b74e	3f597e2d7a67b6520a585618d23e2d1b
9b72f36465d17452f81c689ab5a0b74e	0065827f588a93273fc4573b432622cf
9b72f36465d17452f81c689ab5a0b74e	c1481a88d8e582ce58f9413d5ac93360
ea2486be22140cf8214932e344a07215	3ea0dca52330dfaa77e8a459cadd584c
e9207b29809ff6b502b0b200db6c8820	dc09e7a7366f759c48f120c164f66594
e9207b29809ff6b502b0b200db6c8820	da584e093bf34c7006902e2d64c1c4a6
43f94d8fd55e2a95b88240a8d3a2c193	64f72494fa3c919e2b30ae6fbedf9a32
43f94d8fd55e2a95b88240a8d3a2c193	5ebb9c2331e5ad574f452f293607041f
43f94d8fd55e2a95b88240a8d3a2c193	0a6d7aac348573607a3219fb5ba42e51
43f94d8fd55e2a95b88240a8d3a2c193	f016401501ca83458fb6896609ea749e
64f72494fa3c919e2b30ae6fbedf9a32	5ebb9c2331e5ad574f452f293607041f
64f72494fa3c919e2b30ae6fbedf9a32	0a6d7aac348573607a3219fb5ba42e51
64f72494fa3c919e2b30ae6fbedf9a32	f016401501ca83458fb6896609ea749e
64f72494fa3c919e2b30ae6fbedf9a32	0ec13812d08eb1b6d46717e726cac367
64f72494fa3c919e2b30ae6fbedf9a32	62ab3ce23f9884db423ce886eb945289
64f72494fa3c919e2b30ae6fbedf9a32	ef986f30fab2fc38b8d7be268b2b1dca
64f72494fa3c919e2b30ae6fbedf9a32	81817c512e916bf2a24bf8007693c021
64f72494fa3c919e2b30ae6fbedf9a32	990ecc138c1cbd618aca7cfd08cd1aa8
64f72494fa3c919e2b30ae6fbedf9a32	d4b928f113a81d37a37bdfe5a1fecfba
64f72494fa3c919e2b30ae6fbedf9a32	cad4ba4de53bcaff4217b422c06bacef
5ebb9c2331e5ad574f452f293607041f	0a6d7aac348573607a3219fb5ba42e51
5ebb9c2331e5ad574f452f293607041f	f016401501ca83458fb6896609ea749e
5ebb9c2331e5ad574f452f293607041f	0ec13812d08eb1b6d46717e726cac367
5ebb9c2331e5ad574f452f293607041f	62ab3ce23f9884db423ce886eb945289
5ebb9c2331e5ad574f452f293607041f	ef986f30fab2fc38b8d7be268b2b1dca
5ebb9c2331e5ad574f452f293607041f	81817c512e916bf2a24bf8007693c021
5ebb9c2331e5ad574f452f293607041f	990ecc138c1cbd618aca7cfd08cd1aa8
5ebb9c2331e5ad574f452f293607041f	d4b928f113a81d37a37bdfe5a1fecfba
5ebb9c2331e5ad574f452f293607041f	cad4ba4de53bcaff4217b422c06bacef
6508deb7d1b89059767d5af370618046	3d94cbefe10da742f85b9c48ffa71f54
6508deb7d1b89059767d5af370618046	e25e74105b0ea8f9e8403033b7444f34
e7b5b8a1ae60d4207a0837248daf1599	6992eedfcf2e59f50aaf0d0c9f07ae9d
e7b5b8a1ae60d4207a0837248daf1599	a3060118db9026aba5f5248721d313df
e7b5b8a1ae60d4207a0837248daf1599	a24bce95b0afc158687c2af760cc4d46
e7b5b8a1ae60d4207a0837248daf1599	f25000058f3f4c0a7440f8e34a98a6f9
e7b5b8a1ae60d4207a0837248daf1599	99a56ec8f7a32788295776041bac69b8
7c63a554c36ea63c77723a472b7ca20f	f7779710d2026dca44c41da7a9b7c748
7c63a554c36ea63c77723a472b7ca20f	6fc3d5c19d1dce101093e77b0bb4a365
7c63a554c36ea63c77723a472b7ca20f	486d016ed2f8a1de28c4b664be01f35f
7c63a554c36ea63c77723a472b7ca20f	fc8ce6292e51ac8214f544324c56d10d
7c63a554c36ea63c77723a472b7ca20f	175cbada323f6874f9d26985f9378efb
a2d10d355cdebc879e4fc6ecc6f63dd7	1cfead9959b76ce44a847c850b61c587
a2d10d355cdebc879e4fc6ecc6f63dd7	f231f2107df69eab0a3862d50018a9b2
a2d10d355cdebc879e4fc6ecc6f63dd7	097e26b2ffb0339458b55da17425a71f
a2d10d355cdebc879e4fc6ecc6f63dd7	fb1378d0b80ae44aae0000a3cff0b90f
bd85282513da4089c441926e1975898c	0afa92fc0f8a9cf051bf2961b06ac56b
bd85282513da4089c441926e1975898c	1cfead9959b76ce44a847c850b61c587
bd85282513da4089c441926e1975898c	f231f2107df69eab0a3862d50018a9b2
bd85282513da4089c441926e1975898c	097e26b2ffb0339458b55da17425a71f
7503cfacd12053d309b6bed5c89de212	eb1e78328c46506b46a4ac4a1e378b91
7503cfacd12053d309b6bed5c89de212	49ad23d1ec9fa4bd8d77d02681df5cfa
7503cfacd12053d309b6bed5c89de212	ff1418e8cc993fe8abcfe3ce2003e5c5
8248a99e81e752cb9b41da3fc43fbe7f	184260348236f9554fe9375772ff966e
8248a99e81e752cb9b41da3fc43fbe7f	f197002b9a0853eca5e046d9ca4663d5
8248a99e81e752cb9b41da3fc43fbe7f	f7f580e11d00a75814d2ded41fe8e8fe
8248a99e81e752cb9b41da3fc43fbe7f	ff49cc40a8890e6a60f40ff3026d2730
8248a99e81e752cb9b41da3fc43fbe7f	55b1927fdafef39c48e5b73b5d61ea60
4e5bda9137acc28a03969f32fcad74cc	af9c36fe9a3205c8b7a2011402679887
4e5bda9137acc28a03969f32fcad74cc	14ea332d0684051d9fef033a5f1607dd
af9c36fe9a3205c8b7a2011402679887	14ea332d0684051d9fef033a5f1607dd
08f90c1a417155361a5c4b8d297e0d78	d0fb963ff976f9c37fc81fe03c21ea7b
08f90c1a417155361a5c4b8d297e0d78	4ba29b9f9e5732ed33761840f4ba6c53
08f90c1a417155361a5c4b8d297e0d78	008bd5ad93b754d500338c253d9c1770
d0fb963ff976f9c37fc81fe03c21ea7b	4ba29b9f9e5732ed33761840f4ba6c53
d0fb963ff976f9c37fc81fe03c21ea7b	008bd5ad93b754d500338c253d9c1770
6f1110b10375fc596c6cea03fd3e1d24	2babf18a3e44fc9fbd14151d2caa8c91
6f1110b10375fc596c6cea03fd3e1d24	b210215075f68e712aa3d04c9269aea8
6f1110b10375fc596c6cea03fd3e1d24	278c00e63919b2bd4844a64463cc69d5
6f1110b10375fc596c6cea03fd3e1d24	863a76ba2c63cb56d4e4c40508ac3de0
6f1110b10375fc596c6cea03fd3e1d24	23caa86a7dadfef1317f9af86bd135e1
6f1110b10375fc596c6cea03fd3e1d24	d7d1b0e1c2ba164a103f995abd07662f
6f1110b10375fc596c6cea03fd3e1d24	d8cda2f35a02ca459421ded6f9a5e868
6f1110b10375fc596c6cea03fd3e1d24	ce8ae867a0accc0b7577fcc340bb99f4
cac8e13055d2e4f62b6322254203b293	b7d0858d41a6c29b873e4aba411e6d04
5fc7c9bd1fcb12799f02da8adfa4954f	b1ab8aea23da706493a95512b29c7dd7
5fc7c9bd1fcb12799f02da8adfa4954f	e674ecbaf6823de1eefc36451d5b7fb7
5fc7c9bd1fcb12799f02da8adfa4954f	90664f7d1cde0398e10c9466ef495b89
5fc7c9bd1fcb12799f02da8adfa4954f	2247fd8e28edeb7365e8eb85e206487b
5fc7c9bd1fcb12799f02da8adfa4954f	430b55d1924ca394c90192228f7995df
5fc7c9bd1fcb12799f02da8adfa4954f	f128882bfc796624ce7a9f94cca9e58e
5fc7c9bd1fcb12799f02da8adfa4954f	7fd5d52a1f7b1e76ab21a69b9c88ff7d
5fc7c9bd1fcb12799f02da8adfa4954f	9807e8ebfb97d09f0b9ac74acd2c0454
5fc7c9bd1fcb12799f02da8adfa4954f	ae4ecff0e6b752b3f2925ab248cdaef8
5fc7c9bd1fcb12799f02da8adfa4954f	9df811bc0ec3cd1b8ce8e8f1bab30be4
5fc7c9bd1fcb12799f02da8adfa4954f	029965943be49743e54fa5fdc79f8702
5fc7c9bd1fcb12799f02da8adfa4954f	7d97667a3e056acab9aaf653807b4a03
5fc7c9bd1fcb12799f02da8adfa4954f	32cd0b3cfed084c5c03f6aafa0bb8d13
5fc7c9bd1fcb12799f02da8adfa4954f	ce737c887b558e8467dede8ca59029eb
5fc7c9bd1fcb12799f02da8adfa4954f	147540e129e096fa91700e9db6588354
5fc7c9bd1fcb12799f02da8adfa4954f	2bf283c05b601f21364d052ca0ec798d
c0410c653460d525550e95c900d6b644	2e36742b377be90ffbf553692153d9a1
c0410c653460d525550e95c900d6b644	293643def1ba1161bcdcfbfe434ab76d
c0410c653460d525550e95c900d6b644	487129304eca93e3646dd0c7dd441bf5
299d8968ef74c5086cb3ee21f13ed27a	fd2dbdcd4dbbe9512ba1a119014f6a5c
9fe4e15b3924b1a78221734d0c063ae7	39b8f721582654655a6999aabe905204
ef94ece345c236441790b3057bd47e9c	7b5533abaa9399471b8c5d1cac9d4eb9
ef94ece345c236441790b3057bd47e9c	9682cf5a38aabadaefb7c52a5ffaee08
28064c25dd52d9313583b61cac492231	961e4b86bf690651cf87d52d714bc7f1
28064c25dd52d9313583b61cac492231	bdc9f6ada518791b8b76e8a07021e145
28064c25dd52d9313583b61cac492231	41f3df50f91a705c3b3adbcd96afa2cc
28064c25dd52d9313583b61cac492231	5328c22dc818e19521b07a7a36ca1620
28064c25dd52d9313583b61cac492231	9682cf5a38aabadaefb7c52a5ffaee08
47d1e990583c9c67424d369f3414728e	788d986905533aba051261497ecffcbb
47d1e990583c9c67424d369f3414728e	28d8e465d7d573b25255f5d56750faef
47d1e990583c9c67424d369f3414728e	53e3a7161e428b65688f14b84d61c610
47d1e990583c9c67424d369f3414728e	acd58adfb79073f8cbe2bdc0a3201968
47d1e990583c9c67424d369f3414728e	242f9b8a69eb1d7c728558522ee464c1
b4631d19343f260022ee73087c6e2eab	0d9756dc528560b61c85bfefba233aab
e5841df2166dd424a57127423d276bbe	53e3a7161e428b65688f14b84d61c610
e5841df2166dd424a57127423d276bbe	8a0e1141fd37fa5b98d5bb769ba1a7cc
b34caaa41c545122c9b31631174b7015	85af7dbb0532ca29713840ae3711fa89
b34caaa41c545122c9b31631174b7015	0a979f021ded11b1db1a9468d6a65826
59f09348ac59397302394ffcd5d9eb9a	2cd39cf1b560c1eef41a7cebffc64b75
007203e95299b072b3a5e6f1f3d4c725	432d21897a775dc82ab5815ac9217fa5
007203e95299b072b3a5e6f1f3d4c725	7eb2f7efc0b9679fb3d5058fa669b8b0
8845ac2b3647d7e9dbad5e7dd7474281	2cd39cf1b560c1eef41a7cebffc64b75
432d21897a775dc82ab5815ac9217fa5	7eb2f7efc0b9679fb3d5058fa669b8b0
4ac4cbd6ebfd454fd1d1c310cad3c644	950676a69b016e7e2356ad52c5079d16
d3fe63d904ee975a2297184b62c6ae60	1536687004241eb9faeee0e227b58c60
d3fe63d904ee975a2297184b62c6ae60	05b0ea6e9b8e791347dfe157d54d679f
3b74ab8eb83faf0992aad7a123d02707	9c32c3ceb9d37c517bf8ff4b2c517e6d
3b74ab8eb83faf0992aad7a123d02707	b0f7ec2784174fdce2f2de20d3941d96
96fa5da14a6dae36e1ed11b825d88c5a	d841da80f8fa17c1dc7ef9517b88a5dc
700bd04bff3c163ba03a7c2ac16bb560	f1b3192eb719b96fd0f4ae89e0c97476
90ca36fd9dbc796cdfacb76c9f5d677f	83009c6fc799bde69b14954283158163
f60a0773c48f1312c792c95a86d459e7	a5f3c488082d31416e5323823b4bc5d5
ec8cb5c7c2b8b15598b6b6d4f41af482	13170ed0153d4bc4d2c8bd6016634aaf
ec8cb5c7c2b8b15598b6b6d4f41af482	2937ad0c0fbd0054fe78eca0466fd677
2a79ea27c279e471f4d180b08d62b00a	7ef605fc8dba5425d6965fbd4c8fbe1f
2a79ea27c279e471f4d180b08d62b00a	1d7f7abc18fcb43975065399b0d1e48e
2a79ea27c279e471f4d180b08d62b00a	b3e3e393c77e35a4a3f3cbd1e429b5dc
8c203562649c8b57b30f64b549b688f8	d202ed5bcfa858c15a9f383c3e386ab2
8c203562649c8b57b30f64b549b688f8	168efc366c449fab9c2843e9b54e2a18
8c203562649c8b57b30f64b549b688f8	af94ed0d6f5acc95f97170e3685f16c0
8c203562649c8b57b30f64b549b688f8	9375084629cd055e6b819053bc9714de
8c203562649c8b57b30f64b549b688f8	e2a08f2ebe0d5593fdb22010cd00c7c2
7f64f0cab28dde6781f430fccf09f3d2	32f84b597629f37d9ef53d714fce6fa1
7f64f0cab28dde6781f430fccf09f3d2	5dcd0ddd3d918c70d380d32bce4e733a
7f64f0cab28dde6781f430fccf09f3d2	cc4bc3ce78e69a20922715e85baeb433
7f64f0cab28dde6781f430fccf09f3d2	042aec9e604155f2f06c0a16c5f9ba06
1dc3a89d0d440ba31729b0ba74b93a33	02a3c7fb3f489288ae6942498498db20
5fc34ed307aac159a30d81181c99847e	a34e1ddbb4d329167f50992ba59fe45a
5fc34ed307aac159a30d81181c99847e	08bded4b29e13c27e400662136eadbeb
5fc34ed307aac159a30d81181c99847e	211fff9e65c0e47a790c629116e32996
d30960ce77e83d896503d43ba249caf7	24917db15c4e37e421866448c9ab23d8
aab3238922bcc25a6f606eb525ffdc56	c9f0f895fb98ab9159f51fd0297e236d
aab3238922bcc25a6f606eb525ffdc56	da4fb5c6e93e74d3df8527599fa62642
aab3238922bcc25a6f606eb525ffdc56	4c56ff4ce4aaf9573aa5dff913df997a
aab3238922bcc25a6f606eb525ffdc56	202cb962ac59075b964b07152d234b70
aab3238922bcc25a6f606eb525ffdc56	3214a6d842cc69597f9edf26df552e43
aab3238922bcc25a6f606eb525ffdc56	34173cb38f07f89ddbebc2ac9128303f
aab3238922bcc25a6f606eb525ffdc56	d1fe173d08e959397adf34b1d77e88d7
bab5a177611b396bd0a930cafb6b1c54	b16a9e8de58c95b427b29472b1eca130
9d4c03631b8b0c85ae08bf05eda37d0f	bf25356fd2a6e038f1a3a59c26687e80
9d4c03631b8b0c85ae08bf05eda37d0f	f18224a1adfb7b3dbff668c9b655a35a
9d4c03631b8b0c85ae08bf05eda37d0f	07e87c2f4fc7f7c96116d8e2a92790f5
9d4c03631b8b0c85ae08bf05eda37d0f	d3696cfb815ab692407d9362e6f06c28
9d4c03631b8b0c85ae08bf05eda37d0f	44ba1d022ff64c3e9281781b13d0eef9
9d4c03631b8b0c85ae08bf05eda37d0f	22eda830d1051274a2581d6466c06e6c
9d4c03631b8b0c85ae08bf05eda37d0f	0e1bacf07b14673fcdb553da51b999a5
9d4c03631b8b0c85ae08bf05eda37d0f	0a3b6f64f0523984e51323fe53b8c504
9d4c03631b8b0c85ae08bf05eda37d0f	7cc5ca26d6fbb6db2b134ef07cc68925
0729480724847e6fde22501c8360f5af	93aaa29263d4040a9099001cc887d333
e98741479a7b998f88b8f8c9f0b6b6f1	2217ad1dd50c1017d3df6b44b7c45508
e98741479a7b998f88b8f8c9f0b6b6f1	15cf76466b97264765356fcc56d801d1
e98741479a7b998f88b8f8c9f0b6b6f1	1dba5eed8838571e1c80af145184e515
476d9ee280c59ed43b3f813c6d3a44c6	d27b95cac4c27feb850aaa4070cc4675
c68c9c8258ea7d85472dd6fd0015f047	2217ad1dd50c1017d3df6b44b7c45508
c68c9c8258ea7d85472dd6fd0015f047	563ca5e068bc78b807910338bb4d4279
b08354f3688c4e4e8c52c207d7d5b8c3	b59307fdacf7b2db12ec4bd5ca1caba8
b08354f3688c4e4e8c52c207d7d5b8c3	19de10adbaa1b2ee13f77f679fa1483a
ddcbe25988981920c872c1787382f04d	d38ee19a4815c4aeba48227913092a6e
ddcbe25988981920c872c1787382f04d	6d6968d87c240c699190e2d8c029fa9d
7221e5c8ec6b08ef6d3f9ff3ce6eb1d1	f231f2107df69eab0a3862d50018a9b2
7221e5c8ec6b08ef6d3f9ff3ce6eb1d1	097e26b2ffb0339458b55da17425a71f
54fda78aa8a09b4d77b5aaec57b75028	35068fbf1ec706142e1f75fa23ee1995
54fda78aa8a09b4d77b5aaec57b75028	f231f2107df69eab0a3862d50018a9b2
54fda78aa8a09b4d77b5aaec57b75028	097e26b2ffb0339458b55da17425a71f
b937958e1e97402d2dfc7002ad0552e4	89f692589fe6ce8f82cf75828b0821d3
b937958e1e97402d2dfc7002ad0552e4	c24c65259d90ed4a19ab37b6fd6fe716
b937958e1e97402d2dfc7002ad0552e4	da94be6d2b80d736e2d13d1e3c47d035
73b817090081cef1bca77232f4532c5d	e924517087669cf201ea91bd737a4ff4
73b817090081cef1bca77232f4532c5d	b31df16a88ce00fed951f24b46e08649
73b817090081cef1bca77232f4532c5d	dba31bb5c75992690f20c2d3b370ec7c
73b817090081cef1bca77232f4532c5d	b5b03f06271f8917685d14cea7c6c50a
73b817090081cef1bca77232f4532c5d	731ae30af8750c2d28720ea3c1f8c2b1
73b817090081cef1bca77232f4532c5d	512fc3c5227f637e41437c999a2d3169
73b817090081cef1bca77232f4532c5d	17eb7ecc4c38e4705361cccd903ad8c6
10a5ab2db37feedfdeaab192ead4ac0e	38af86134b65d0f10fe33d30dd76442e
7337bc5b4a00fa2ee237cf50a57b288d	8fc00922bc09442f10ff8a8be0973604
7337bc5b4a00fa2ee237cf50a57b288d	4258736785df42c82a6e91629a1dd319
8fc00922bc09442f10ff8a8be0973604	4258736785df42c82a6e91629a1dd319
414187419105b06734cd36adead79115	2bed57b5e7da7db0be5cd65a00bf6405
05f747f9753a0b4172a8faf1128a78e1	1d0932d7f57ce74d9d9931a2c6db8a06
05f747f9753a0b4172a8faf1128a78e1	c77cfd5563c8ec4bfcde94c09098ba84
09d84d6a2ab34c961430012c98a75627	20be084561442ec0cd211135d81f93c0
09d84d6a2ab34c961430012c98a75627	6f58f3b172bef95307def60e8be52b00
09d84d6a2ab34c961430012c98a75627	116491a3880b172b226b7282823549f3
09d84d6a2ab34c961430012c98a75627	798ab2d938eefbdc30ef08375e80c0ae
09d84d6a2ab34c961430012c98a75627	51e0fff3f3771b9df247ee2f30931fe8
09d84d6a2ab34c961430012c98a75627	3cd13cea091d84211559098a33a38ce9
09d84d6a2ab34c961430012c98a75627	f085547b5f91b3ab87bad8b4e0d7674a
09d84d6a2ab34c961430012c98a75627	0b2b304595422fcc7a7b45fc7329e5ca
09d84d6a2ab34c961430012c98a75627	039043c90e0bec4f2947ad9778dc35c0
09d84d6a2ab34c961430012c98a75627	e368c94c4062c8f13b8ad88c68469b55
09d84d6a2ab34c961430012c98a75627	724e901b27069d807cbb81cbf93ba374
09d84d6a2ab34c961430012c98a75627	a4d65a79ef4cce8712b68b64ad3e7037
09d84d6a2ab34c961430012c98a75627	f02960e7904985af88da8437958f4c10
09d84d6a2ab34c961430012c98a75627	78c7f727f7802d1f600079cc24cb29e6
09d84d6a2ab34c961430012c98a75627	32579a7124f2312efe43feef38a0b97b
09d84d6a2ab34c961430012c98a75627	4b4d2998331ccb9a1abe9eae8d46e242
09d84d6a2ab34c961430012c98a75627	3a54be65ff15989e0d1bd75d5d18544a
09d84d6a2ab34c961430012c98a75627	a244f80bac3293a03b71b032e0e09ce5
09d84d6a2ab34c961430012c98a75627	3aadc78106e09c44728f01ead5bcde2b
09d84d6a2ab34c961430012c98a75627	de55a46be82a3a33ccd225eb349bcdeb
09d84d6a2ab34c961430012c98a75627	299aa828c75040d475c1e9f31c6e5939
09d84d6a2ab34c961430012c98a75627	37bb803fba5c4ed939d68a30b1d0d867
09d84d6a2ab34c961430012c98a75627	6587f3f6839dc4091f5c6afe2148ac7f
09d84d6a2ab34c961430012c98a75627	02323eaa86b0b8c52913bee4b0415965
09d84d6a2ab34c961430012c98a75627	5ae6f950c21c7ae0d7e53c889283b0f8
09d84d6a2ab34c961430012c98a75627	8da848985b0bbad46792857061be42db
09d84d6a2ab34c961430012c98a75627	c170b933bb6953834d78a3edd0918c62
09d84d6a2ab34c961430012c98a75627	7f01bbe09d5d873e346f0ea9371892bf
09d84d6a2ab34c961430012c98a75627	eb25ab83a2f22ed730f5f67f1c5a5f2c
09d84d6a2ab34c961430012c98a75627	f3ef4cfeab43e65e8a071821a2e70522
09d84d6a2ab34c961430012c98a75627	274ba853b1325395ce18cdd0b43c5d9e
09d84d6a2ab34c961430012c98a75627	0eca31a035af551206b40190cf1b4324
09d84d6a2ab34c961430012c98a75627	bfbce620784832da20ffb55cf4bc3607
09d84d6a2ab34c961430012c98a75627	6d2442b46334b9e98e27f8bf2b98abb4
698467bb1b9c8c4398d7817b9c37aa09	298731e3aaaf9ab8825be38dc73bf1c7
698467bb1b9c8c4398d7817b9c37aa09	2238a29937e4148109bacb299229e5bd
698467bb1b9c8c4398d7817b9c37aa09	fa2bb63769b5280b13957feadeea5502
ecf0f13c45ae9b1787dd211283ee4cb0	4c6be8f4276bc158da4fb5e9202fc1ec
ecf0f13c45ae9b1787dd211283ee4cb0	e44ad2329e7fabf14c09cac531ae50aa
f2b50255f80e6fe6c7cac43fd89bd820	5ef8cf77201dc48f2a2f22cd14ec648c
f2b50255f80e6fe6c7cac43fd89bd820	661b1e76b95cc50a7a11a85619a67d95
f2b50255f80e6fe6c7cac43fd89bd820	8d3215ae97598264ad6529613774a038
e7c3645a3ea1024d6704a3133c7930a8	418db2ea5d227a9ea8db8e5357ca2084
b5725710206a2753ff5a685c2a52365e	0ed92efc84e18342604f8d9e2b1b2496
e2575ed7d2c481c414c10e688bcbc4cf	850a40f2ba21fec8567a3769263d1c5c
e36c72761b575374e7d7e63a0333d93f	7b972beaf37e2de7dbe066961a5d5c1c
590cb2d85e88de9793e89b7209370c72	9b798c632ca71d5d59c79fc5a0a2fdce
6f75e53f7550af83f27709d87ab7ab43	80b912d8d81919969ccab0080ddd8e2f
6f75e53f7550af83f27709d87ab7ab43	ad177a1b319fe986e2030fc03d2df126
adad0f2b196a1ed3e3b9d9025c397132	3258450df9cddd25e4f75cb60d0e3bc4
adad0f2b196a1ed3e3b9d9025c397132	da94be6d2b80d736e2d13d1e3c47d035
07db8d8b0ac1f36c817ca394f9c44744	da94be6d2b80d736e2d13d1e3c47d035
07db8d8b0ac1f36c817ca394f9c44744	a2232b5b6b17429cdff8ddc2f14ea8c9
e19bb9061707cfad817a4cf3ed174a06	8bb6fe84b8bba85343f415936f15e878
efe71abc27e9e9e53488787ae6a17c6d	7e62803da514f1a8bd1437eb1b79c040
8dbdbf0cedc89e9a82967a7d983c11ca	21780a686b0ad3b45a6929f284dfd571
8dbdbf0cedc89e9a82967a7d983c11ca	a2232b5b6b17429cdff8ddc2f14ea8c9
82680bfec0fa08346c1b10d30a3e3d4a	975a1c8b9aee1c48d32e13ec30be7905
82680bfec0fa08346c1b10d30a3e3d4a	ae5eb824ef87499f644c3f11a7176157
82680bfec0fa08346c1b10d30a3e3d4a	87784eca6b0dea1dff92478fb786b401
82680bfec0fa08346c1b10d30a3e3d4a	9cea10c7ff109c6e61727a0d45492ead
975a1c8b9aee1c48d32e13ec30be7905	ae5eb824ef87499f644c3f11a7176157
975a1c8b9aee1c48d32e13ec30be7905	87784eca6b0dea1dff92478fb786b401
975a1c8b9aee1c48d32e13ec30be7905	9cea10c7ff109c6e61727a0d45492ead
1f3ecb87f576752202975d3e0b868bdc	8bb6fe84b8bba85343f415936f15e878
398e24b46129ded49457c65ce367eab7	ba500f04049a8eece1e23e36ea7bbab0
398e24b46129ded49457c65ce367eab7	1c9fcae7146273d7443f5b7eac02d56d
8fecb20817b3847419bb3de39a609afe	72007983849f4fcb0ad565439834756b
8fecb20817b3847419bb3de39a609afe	be3159ad04564bfb90db9e32851ebf9c
2f29b6e3abc6ebdefb55456ea6ca5dc8	2f37d10131f2a483a8dd005b3d14b0d9
9ab0d88431732957a618d4a469a0d4c3	2f37d10131f2a483a8dd005b3d14b0d9
b706835de79a2b4e80506f582af3676a	2f37d10131f2a483a8dd005b3d14b0d9
a9b7ba70783b617e9998dc4dd82eb3c5	7b13b2203029ed80337f27127a9f1d28
fba9d88164f3e2d9109ee770223212a0	934815ad542a4a7c5e8a2dfa04fea9f5
b2004314aa49d95302179246148e0326	7de32147a4f1055bed9e4faf3485a84d
b2004314aa49d95302179246148e0326	73fed7fd472e502d8908794430511f4d
96671501524948bc3937b4b30d0e57b9	4cb811134b9d39fc3104bd06ce75abad
96671501524948bc3937b4b30d0e57b9	73f490f3f868edbcd80b5d3f7cedc403
96671501524948bc3937b4b30d0e57b9	d6bcb486f72ae7b5dc68b5b7df7ec887
96671501524948bc3937b4b30d0e57b9	26505e0494662534f633586941b77d0c
96671501524948bc3937b4b30d0e57b9	0f46c64b74a6c964c674853a89796c8e
96671501524948bc3937b4b30d0e57b9	8e0b297f1a21f8ee84759d0f12ec55fc
96671501524948bc3937b4b30d0e57b9	d6288499d0083cc34e60a077b7c4b3e1
96671501524948bc3937b4b30d0e57b9	2d3acd3e240c61820625fff66a19938f
96671501524948bc3937b4b30d0e57b9	dc16622ddc767e6bc1200fe5df2fbdfb
96671501524948bc3937b4b30d0e57b9	04ad5632029cbfbed8e136e5f6f7ddfa
71e09b16e21f7b6919bbfc43f6a5b2f0	9b0005630544ac4e9a1a1f619f539b51
71e09b16e21f7b6919bbfc43f6a5b2f0	7c8150213491f29a32e41242e2fdf55a
71e09b16e21f7b6919bbfc43f6a5b2f0	80e0f2352f868abb3e8fe7238c6103ac
71e09b16e21f7b6919bbfc43f6a5b2f0	b5488aeff42889188d03c9895255cecc
71e09b16e21f7b6919bbfc43f6a5b2f0	3a20f62a0af1aa152670bab3c602feed
71e09b16e21f7b6919bbfc43f6a5b2f0	64f1f27bf1b4ec22924fd0acb550c235
71e09b16e21f7b6919bbfc43f6a5b2f0	0c8ce55163055c4da50a81e0a273468c
71e09b16e21f7b6919bbfc43f6a5b2f0	fb577e980675cae874a4956e5f1937c3
71e09b16e21f7b6919bbfc43f6a5b2f0	c5ff2543b53f4cc0ad3819a36752467b
f804d21145597e42851fa736e221da3f	35c5a2cb362c4d214156f930e7d13252
80a8155eb153025ea1d513d0b2c4b675	c5cc17e395d3049b03e0f1ccebb02b4d
8d725eb1826fee2e7d5f852a1d63d14f	cef5524641d35342a138832d05ffe4e9
8d725eb1826fee2e7d5f852a1d63d14f	d9f69d6ca121fc20a0c854b91483958c
8d725eb1826fee2e7d5f852a1d63d14f	d683533d66f266d524cbf68d5df0ee9c
8d725eb1826fee2e7d5f852a1d63d14f	d927d23c930781800eaefa38f667b2a2
f62cf378d3f7a52d41b8aa7f031454c8	1833ac47b85928f3b36d2676ca9df03a
854d6fae5ee42911677c739ee1734486	48042b1dae4950fef2bd2aafa0b971a1
854d6fae5ee42911677c739ee1734486	4c5bde74a8f110656874902f07378009
854d6fae5ee42911677c739ee1734486	084b6fbb10729ed4da8c3d3f5a3ae7c9
854d6fae5ee42911677c739ee1734486	8487e01fbaf43e758c17f86472cbf3e6
854d6fae5ee42911677c739ee1734486	72007983849f4fcb0ad565439834756b
854d6fae5ee42911677c739ee1734486	9332c513ef44b682e9347822c2e457ac
854d6fae5ee42911677c739ee1734486	cedebb6e872f539bef8c3f919874e9d7
301c8eb1f76e106ec1bcf7a70ad25ffd	856490a8eb25974567e67d4036c3c044
acdf0905e94f9293ba3bb21d991144aa	f31b20466ae89669f9741e047487eb37
2d9c21926ca11570fefaf9d4dee3de87	fb0ffdcee679b597fd010bdfbaca55bf
2d9c21926ca11570fefaf9d4dee3de87	72ed51c0351c080b21275e36ca9ce194
2d9c21926ca11570fefaf9d4dee3de87	d06f17fd991dce7c7b7b5d73121b651e
2d9c21926ca11570fefaf9d4dee3de87	f31b20466ae89669f9741e047487eb37
2d9c21926ca11570fefaf9d4dee3de87	530e685ac1c17f4c13ba184841f66796
d61d3737ee9ce1dc4acc0ca5f427eb4b	bf3885362571d2529a3c938f39b636ab
f3717533a90a8ecb1de730050beab052	efe34c4e2190e97d1adc625902822b13
2955104571741a361ca41d687dd3649c	cd3109c63bf4323e6b987a5923becb96
d3802b1dc0d80d8a3c8ccc6ccc068e7c	b030afbb3a8af8fb0759241c97466ee4
d3802b1dc0d80d8a3c8ccc6ccc068e7c	147ebe637038ca50a1265abac8dea181
d3802b1dc0d80d8a3c8ccc6ccc068e7c	72007983849f4fcb0ad565439834756b
1101c92ba65fb18468e246180daafb5a	b4af620dcf393e73991770297343e60a
c44953f2f780be79d8f60e568c9bd1e4	386bb25138d5c75aaf86b0a6d4d8f772
60267bac6732c7a81ec811cc5c9c0859	4ca7d70e2d683b8f4930dbfb1af37282
156e69a7c54f0826cd83d4f9ab4b338a	70e5fb7f1bcc0a685867be864eacce56
416883f0d86711366e18b10cd0690f53	386bb25138d5c75aaf86b0a6d4d8f772
ae9e102b4f0978838f900caad5e422d0	4d051fd50a4a48731b96e6df73367ef3
baa0cb562de48fbabbd65b0f85243dc2	3111b2ff56ac8be7960156e3f116821b
7e3f1da13fa6bff785ccbdf2bbc64ef2	63c3ddcc7b23daa1e42dc41f9a44a873
89588adb3079c3445d0da2882399365d	da94be6d2b80d736e2d13d1e3c47d035
a7468b046115fc3c1b1211031cb07b13	4f52c16c93e61c9e1c25f529932b0071
11ca04268b41f39203efd92cd1f8b108	74aaa962157fc60f660a8cc3f8e36631
3ed14dec416ac8e278f2375543bcf7da	c1670d186ae57f7f64df94173fa02c42
3ed14dec416ac8e278f2375543bcf7da	2a95da8aab3b748d2f96e4503653181e
3ed14dec416ac8e278f2375543bcf7da	4f52c16c93e61c9e1c25f529932b0071
3ed14dec416ac8e278f2375543bcf7da	7c44f8b5abdadad504f328a5d46c16e4
03d015a5f7a729b37c5f35c89516c4b2	4f52c16c93e61c9e1c25f529932b0071
685138c78cb1942acc9676a476c59909	da94be6d2b80d736e2d13d1e3c47d035
41de57ab08378f2242821fadf055128b	b0d6951563a26ffeb2405a9653b3b422
1f9aa4769d4cee1656a17c5546b95839	863f443c06e0d5ee8103c6a11716e9cc
6c412bd41e67b8d773d5651ed76c984e	da94be6d2b80d736e2d13d1e3c47d035
c5f453687c90109e1f24e56e728a5470	da94be6d2b80d736e2d13d1e3c47d035
dcf14e14602881b7accd1a312f418830	3e8895f2632f4691cb5c32180389aa0e
2ea3ff45d620f62b6669490c57394f3c	8569aad08bd79e68d8a5d2b2ee505408
2ea3ff45d620f62b6669490c57394f3c	85cb5e95e7360a8b7dfdf0de29d556d8
2ea3ff45d620f62b6669490c57394f3c	83e1adbd4772ca2758d087bc632ec9eb
2ea3ff45d620f62b6669490c57394f3c	67eb5e92661b494826add1d403863257
b80d1ec3ddec44d03ab7b4d32a6ae480	da94be6d2b80d736e2d13d1e3c47d035
e57d5fa2d518200b6e8115f6161768e1	2cfd22322a832d773c4218f4559fa174
e57d5fa2d518200b6e8115f6161768e1	0129a222fe10c9896db191c537694699
e57d5fa2d518200b6e8115f6161768e1	1c9fcae7146273d7443f5b7eac02d56d
89af2d733e72863425e315cb50538173	3258450df9cddd25e4f75cb60d0e3bc4
89af2d733e72863425e315cb50538173	4d6ce445727ef59cc07abb95d3e4a1d4
d52a77a7e1cfe7d483b6539171b03e64	f31b20466ae89669f9741e047487eb37
fee63dbf9ecae028b17151670b5945ff	397d991d3c5b8183562b39b2fab837b2
89562dccfeb1d0394b9ae7e09544dc70	dfea0768cc6ba51dd20c7224016b0bd7
89562dccfeb1d0394b9ae7e09544dc70	3b93d91c6ca4990fffd61e37d9235acb
6a269e454c941c0d21cc80b949ddc4c9	da94be6d2b80d736e2d13d1e3c47d035
f42056594c9e8126804b22d594c1a69f	90915208c601cc8c86ad01250ee90c12
f42056594c9e8126804b22d594c1a69f	3c567b3a11dc09983b9b265d43f27563
331d52c912e4221b962fafaed868e6a4	f571b230f35658c8bd8c6348021e0b53
7396330c6ba8953e267957e1b1fdc7fe	d1588e685562af341ff2448de4b674d1
3b9b987df093605d39c7aa0e30771742	87208431a38b263a8212d32da9222f2d
80b0c85e6c57765e36477a986b101ede	8f2f470bb9d82081f256a839f1cc8f6c
6d9bffd3b6ec26412982e430b6665605	5c971edc0c2cc92fc99b5a3609450cb7
e6d71413617dfba7a5ff5b9a7180c007	a2232b5b6b17429cdff8ddc2f14ea8c9
1ba3c09ea467bf589e0cc318e3abf3c9	a2232b5b6b17429cdff8ddc2f14ea8c9
6d79e030371e47e6231337805a7a2685	a2232b5b6b17429cdff8ddc2f14ea8c9
6b9938b3a148badea27e07af4ead5551	72bcba983cd3b0bf1d4251311d8b3772
db33fd3fae645e90637fd0d498958c41	4851be13cf2335c7f889d389d219fb24
db33fd3fae645e90637fd0d498958c41	dfea0768cc6ba51dd20c7224016b0bd7
db33fd3fae645e90637fd0d498958c41	366c97caa1e66d39a0c21edb8fdc9caf
db33fd3fae645e90637fd0d498958c41	93af461084793fe02a394f7efb844716
db33fd3fae645e90637fd0d498958c41	d0f4dae80c3d0277922f8371d5827292
db33fd3fae645e90637fd0d498958c41	58efaf15321bf4da55b2e668b73657c3
7009013ce4f4fe6dee54211571cc3198	da94be6d2b80d736e2d13d1e3c47d035
677fa4059ee76333f9bb9a7920aef719	dfea0768cc6ba51dd20c7224016b0bd7
677fa4059ee76333f9bb9a7920aef719	228669109aa3ab1b4ec06b7722efb105
22d0c530efd7037118d2011a68444823	b0d6951563a26ffeb2405a9653b3b422
c4b108f53550f1d5967305a9a8140ddd	a2232b5b6b17429cdff8ddc2f14ea8c9
9b8c60725a0193e78368bf8b84c37fb2	75877cb75154206c4e65e76b88a12712
f868fbc4057d1296214afd7cc3670450	5c971edc0c2cc92fc99b5a3609450cb7
8f87878fd33e07ea418c37fa7ac69b73	531d29a813ef9471aad0a5558d449a73
8f87878fd33e07ea418c37fa7ac69b73	0f34314d2dd0c1b9311cb8f40eb4f255
8f87878fd33e07ea418c37fa7ac69b73	f31b20466ae89669f9741e047487eb37
ca07544bf48826672810e8afd6575408	bac49b876d5dfc9cd169c22ef5178ca7
c7a91347fb30ee340b07e4baf04be7e8	c5c548e462f63499be7e59ff9f3d8e40
c7a91347fb30ee340b07e4baf04be7e8	da94be6d2b80d736e2d13d1e3c47d035
9274d9c796197a68442ddab7a28f5608	72bcba983cd3b0bf1d4251311d8b3772
c58ec9af29371058432c2c0ddf1f3c9a	b75867b590e9a1a38ceaea9f8cb9cf45
c58ec9af29371058432c2c0ddf1f3c9a	fe256faf97c200de0f7486ddf56c02f6
c58ec9af29371058432c2c0ddf1f3c9a	397d991d3c5b8183562b39b2fab837b2
f93486bfff38ca69d76d85c089569a09	ae5eb824ef87499f644c3f11a7176157
c8829bcfb9c1d89b93f14dee9add8a0b	5c971edc0c2cc92fc99b5a3609450cb7
0e49c032c28f9e60a181630f281eda5a	b0d6951563a26ffeb2405a9653b3b422
e18cfe46b96c30852b565e561152d055	c10f48884c9c7fdbd9a7959c59eebea8
b67fb3360ae5597d85a005153451dd4e	e761813f83dfc86fa1c6e0da5510c3b8
b67fb3360ae5597d85a005153451dd4e	f095cedd23b99f1696fc8caecbcf257e
b67fb3360ae5597d85a005153451dd4e	6915849303a3fe93657587cb9c469f00
b67fb3360ae5597d85a005153451dd4e	1ea97de85eb634d580161c603422437f
b67fb3360ae5597d85a005153451dd4e	b86e8d03fe992d1b0e19656875ee557c
b67fb3360ae5597d85a005153451dd4e	1d2a48c55f6f10010887cc7d849469a1
b67fb3360ae5597d85a005153451dd4e	72007983849f4fcb0ad565439834756b
b67fb3360ae5597d85a005153451dd4e	ead81fe8cfe9fda9e4c2093e17e4d024
b67fb3360ae5597d85a005153451dd4e	ce78d1da254c0843eb23951ae077ff5f
b67fb3360ae5597d85a005153451dd4e	07845cd9aefa6cde3f8926d25138a3a2
b67fb3360ae5597d85a005153451dd4e	ddf9029977a61241841edeae15e9b53f
b67fb3360ae5597d85a005153451dd4e	30a237d18c50f563cba4531f1db44acf
37c66982c5d5bb81ae22bd45f9e270d0	e7bb900e1736ca0d271b420ae968c9da
84634b38369065bd59d7093454b8d8d5	de6f3928abff533f338ec3847320b0d1
84634b38369065bd59d7093454b8d8d5	498b71407ed107b5a3f83951be5b4df4
952285b9b7e7a1be5aa7849f32ffff05	dc91d6e23d859879bbaf0a9d7f27fb77
952285b9b7e7a1be5aa7849f32ffff05	4e1c697c58ace2a05144ff1ed5e65528
952285b9b7e7a1be5aa7849f32ffff05	f0d15faf5024b8835ceef5548c062f56
952285b9b7e7a1be5aa7849f32ffff05	598e989a5706e1ab5cea5e65598d2125
952285b9b7e7a1be5aa7849f32ffff05	da3c55e3be0a795729261bfd8776a627
952285b9b7e7a1be5aa7849f32ffff05	48fb20ee25f8ec60949e66e5ebb46600
8897600d344dd1febe525fd4f7a4e0c3	e6e9099e59636a015536fbb07f979201
452bf208bf901322968557227b8f6efe	818f4654ed39a1c147d1e51a00ffb4cb
b166b57d195370cd41f80dd29ed523d9	b0b79da57b95837f14be95aaa4d54cf8
584b98aac2dddf59ee2cf19ca4ccb75e	1595af6435015c77a7149e92a551338e
410a05199753ec14a12bfed92c13e07d	d042be1b4b72c110d21287b3dad13867
6345a8841a72751d7a407a8cdb2b1111	b750f74544cb00c138079607276995e9
6345a8841a72751d7a407a8cdb2b1111	a25e0e62a4702353f399953579424997
6345a8841a72751d7a407a8cdb2b1111	2b3e69a7084c76e56be15598fc72ded6
4eef0e56a2db6b4950e05778b5351717	001d47bd412e7c944a91f0e63fafa70c
4eef0e56a2db6b4950e05778b5351717	4200de485310ff951a2105ea0a9018a7
4eef0e56a2db6b4950e05778b5351717	8423dd87983400be28badfcfaed92b99
4eef0e56a2db6b4950e05778b5351717	23ec211d0365be0665abf1354689014d
4eef0e56a2db6b4950e05778b5351717	e51c251189315a2b6b7eb9260a776241
53c2bdd5d508f5cbe32477af2aeae3b0	20d749bc05f47d2bd3026ce457dcfd8e
4f284803bd0966cc24fa8683a34afc6e	bdb106a0560c4e46ccc488ef010af787
53c04118df112c13a8c34b38343b9c10	3eb71f6293a2a31f3569e10af6552658
53c04118df112c13a8c34b38343b9c10	2f37d10131f2a483a8dd005b3d14b0d9
53c04118df112c13a8c34b38343b9c10	1e1d184167ca7676cf665225e236a3d2
53adaf494dc89ef7196d73636eb2451b	7b13b2203029ed80337f27127a9f1d28
731c83db8d2ff01bdc000083fd3c3740	7b13b2203029ed80337f27127a9f1d28
9fb7b048c96d44a0337f049e0a61ff06	db9eeb7e678863649bce209842e0d164
36a16a2505369e0c922b6ea7a23a56d2	7b13b2203029ed80337f27127a9f1d28
ccacb872e833031d124beb4e0a5be380	f846ad08fcff1ed09797b16e11fdc5df
4ca82782c5372a547c104929f03fe7a9	2f37d10131f2a483a8dd005b3d14b0d9
74791edf1f8e8b8289a5067737630874	fa8dbbcb682699544e4e8f2212115f73
74791edf1f8e8b8289a5067737630874	4f4adcbf8c6f66dcfc8a3282ac2bf10a
74791edf1f8e8b8289a5067737630874	1b69ebedb522700034547abc5652ffac
74791edf1f8e8b8289a5067737630874	1e8ca836c962598551882e689265c1c5
74791edf1f8e8b8289a5067737630874	72007983849f4fcb0ad565439834756b
74791edf1f8e8b8289a5067737630874	a3ec6dd8d538712a581e5b24726ce062
db2b4182156b2f1f817860ac9f409ad7	a5e0ff62be0b08456fc7f1e88812af3d
db2b4182156b2f1f817860ac9f409ad7	eddb904a6db773755d2857aacadb1cb0
03f544613917945245041ea1581df0c2	17d63b1625c816c22647a73e1482372b
03f544613917945245041ea1581df0c2	eddb904a6db773755d2857aacadb1cb0
062ddb6c727310e76b6200b7c71f63b5	522a9ae9a99880d39e5daec35375e999
062ddb6c727310e76b6200b7c71f63b5	7fec306d1e665bc9c748b5d2b99a6e97
062ddb6c727310e76b6200b7c71f63b5	43baa6762fa81bb43b39c62553b2970d
708f3cf8100d5e71834b1db77dfa15d6	8a1e808b55fde9455cb3d8857ed88389
708f3cf8100d5e71834b1db77dfa15d6	46072631582fc240dd2674a7d063b040
708f3cf8100d5e71834b1db77dfa15d6	eddb904a6db773755d2857aacadb1cb0
a5329a91ef79db75900bd9cab3d96e43	ce064f3048963690520b63dd9625dac0
a5329a91ef79db75900bd9cab3d96e43	74a8f422384efdde31be88a2d2a2d358
a5329a91ef79db75900bd9cab3d96e43	ef3e86e4902558e3779ecc84d72a6d8c
a5329a91ef79db75900bd9cab3d96e43	cbbb18efb6e9789c7b1476058c231bd5
a5329a91ef79db75900bd9cab3d96e43	715f390c232030c410b5ff0aa1034a1c
a5329a91ef79db75900bd9cab3d96e43	7914e34007ebdcbcdfedfb12508d4f01
a5329a91ef79db75900bd9cab3d96e43	417346143631ba772ccbbb20c6c4151b
a5329a91ef79db75900bd9cab3d96e43	fb6c4e0b4b90ebfb5a35ca7a9cbf1d16
a5329a91ef79db75900bd9cab3d96e43	2a33b11cfa5f7f31c4e15111964e161e
a5329a91ef79db75900bd9cab3d96e43	a1d50185e7426cbb0acad1e6ca74b9aa
a5329a91ef79db75900bd9cab3d96e43	596a620aab59381e1f972c6908d3c3d0
a5329a91ef79db75900bd9cab3d96e43	a043e8d539356a54a784943d765f2b3a
a5329a91ef79db75900bd9cab3d96e43	24195119088b213cafd968936c1a10ff
4b009c2f8e8d230c498c2db26678dd77	3124d54782a73b7c46fdbbb167b00f2c
44968aece94f667e4095002d140b5896	3937230de3c8041e4da6ac3246a888e8
44968aece94f667e4095002d140b5896	2cad8fa47bbef282badbb8de5374b894
44968aece94f667e4095002d140b5896	c5866e93cab1776890fe343c9e7063fb
44968aece94f667e4095002d140b5896	978d76676f5e7918f81d28e7d092ca0d
931af583573227f0220bc568c65ce104	2cad8fa47bbef282badbb8de5374b894
931af583573227f0220bc568c65ce104	c5866e93cab1776890fe343c9e7063fb
931af583573227f0220bc568c65ce104	978d76676f5e7918f81d28e7d092ca0d
4d57c8ac8153e8565a307084434a7355	0743832ad29f3a3ee0f01243aabbc3b8
4d57c8ac8153e8565a307084434a7355	dd6085205f25352232d45c748aaa0d0e
5c0e95e193a3987b6a354b3b62180fc0	4219840f5b401ebe7639efe00a1fb982
5c0e95e193a3987b6a354b3b62180fc0	1eee58f7a5d6bd6df171b1d131acd79a
5c0e95e193a3987b6a354b3b62180fc0	32e54441e6382a7fbacbbbaf3c450059
5c0e95e193a3987b6a354b3b62180fc0	7ec0dbeee45813422897e04ad8424a5e
649f7e2bf4d7efb62d56f6090cf943eb	f7464066678a4b2b73cd89da6c7c161c
649f7e2bf4d7efb62d56f6090cf943eb	ea991922e5d2d407b59be72152863092
c1d124b6de65138005096879ceb69ae2	a51d33efc990731cb31eb6e9bcf79670
8158fa3e4de806e614f7ff02e7b22fde	c51f0c0a13e8b5d4f3f4c364935acfbd
8158fa3e4de806e614f7ff02e7b22fde	3ea0dca52330dfaa77e8a459cadd584c
8158fa3e4de806e614f7ff02e7b22fde	e2d83dd47948dde10750f0b7031dcb5e
f4abd0461a46858c25c67fba44827f91	f9fb7c79045fc492a18b051150c2b269
7867d6557b82ed3b5d61e6591a2a2fd3	e9ae4d72d767cdfa9b122e16e40ee0bd
7867d6557b82ed3b5d61e6591a2a2fd3	5e7d82fb40873235efb87212f67b1181
7867d6557b82ed3b5d61e6591a2a2fd3	cde2d9ccd0e94745859e8b340f4d06c2
7867d6557b82ed3b5d61e6591a2a2fd3	69632ad79d1a988db1e8a9011de40e24
7867d6557b82ed3b5d61e6591a2a2fd3	0a1882920dc11082416afef7402e006d
7867d6557b82ed3b5d61e6591a2a2fd3	3b0399840bb107f5895b874334708610
7867d6557b82ed3b5d61e6591a2a2fd3	8e507f1b8fd82c2bfae43b8f3cb66ba0
7867d6557b82ed3b5d61e6591a2a2fd3	e089f46f54a3f4123a6cd11cc45fb64e
7867d6557b82ed3b5d61e6591a2a2fd3	f005e17eabbb0d38b06b8a78f3637d85
7867d6557b82ed3b5d61e6591a2a2fd3	f45441ae6bc4a14109990b452feea703
7867d6557b82ed3b5d61e6591a2a2fd3	250473494b245120a7eaf8b2e6b1f17c
7867d6557b82ed3b5d61e6591a2a2fd3	de615d957b9c5f4b8fd48893f7267a15
7867d6557b82ed3b5d61e6591a2a2fd3	62b75242d492d4b51138e26bb7a88474
7867d6557b82ed3b5d61e6591a2a2fd3	87de7ec757b578fbfb67cd9f99236efd
7867d6557b82ed3b5d61e6591a2a2fd3	aff9dca3abf1cf51c536dec351c00a87
7867d6557b82ed3b5d61e6591a2a2fd3	ab29fe6d1217894ad5cd4e77c34855e7
7867d6557b82ed3b5d61e6591a2a2fd3	9580d8d23af7f51eda1073b791a8c9cf
7867d6557b82ed3b5d61e6591a2a2fd3	018a80ae81cfc70723bc64b08215ef11
7867d6557b82ed3b5d61e6591a2a2fd3	d6428eecbe0f7dff83fc607c5044b2b9
7867d6557b82ed3b5d61e6591a2a2fd3	5e5c6be7a4b64ead7fe95a284e013e18
5b310acc61b824bed34736ac28969bef	a510abf00d75925ab4d2c11e0e8d89a4
4537a9e98e90f416dadaedd65c416843	a9bdc9589c2df82ca15eaa0205447770
4537a9e98e90f416dadaedd65c416843	a00ba776735f6e27e0619d46a07be9d3
4537a9e98e90f416dadaedd65c416843	501fa143b39648679bcd242869fa8015
4537a9e98e90f416dadaedd65c416843	cb804af641d900ffe033193d2b7c4a84
4537a9e98e90f416dadaedd65c416843	bf518eabe3a80902d6ee77a87240d0e4
4537a9e98e90f416dadaedd65c416843	82717311c998510059faacba4518f33d
4537a9e98e90f416dadaedd65c416843	08c04a234c59ed654221cd34078a489f
4537a9e98e90f416dadaedd65c416843	f9ae0edbbb69c65b4ba6a4df582eb206
4537a9e98e90f416dadaedd65c416843	387e02e10694ac10252a1a3430cb44cc
bf40f0ab4e5e63171dd16036913ae828	1f8fe28e9283d7b5300af087a298f200
bf40f0ab4e5e63171dd16036913ae828	d4b5b5c16df28e61124e13181db7774c
bf40f0ab4e5e63171dd16036913ae828	71e63ef5b7249cfc60852f0e0f5bf4c8
bf40f0ab4e5e63171dd16036913ae828	290ff0feb094e836744d3e2403d993fd
bf40f0ab4e5e63171dd16036913ae828	68a15b5278e4f7c4c056df9d5f1d3b1f
bf40f0ab4e5e63171dd16036913ae828	2410f01cc34c57702bbec8f884db18d5
bf40f0ab4e5e63171dd16036913ae828	84cdde86a4560c17d00c9c437fc2f0da
bf40f0ab4e5e63171dd16036913ae828	02052c0f4599c2aa6bead905338f1214
bf40f0ab4e5e63171dd16036913ae828	b6e584419a62da6229cf347e5ccfa166
bf40f0ab4e5e63171dd16036913ae828	853c68de7253cdd55dc37be410a45c60
bf40f0ab4e5e63171dd16036913ae828	6dbbe6abe5f14af882ff977fc3f35501
a2e091a8051029947bb7b22a678e67af	b1f391b61183d032ea38054238ee092a
a2e091a8051029947bb7b22a678e67af	6dc375089b790ef9139838cfe94fe603
a2e091a8051029947bb7b22a678e67af	671792587502028b6cd4be7c4d662d08
74df7f44a49a4ceaee2a955bd1e9d705	c490f96bbae13d62132dda54ef1ec86e
4a8d4ae1b5bdd7ae8b35ed010c81520e	f079191821316f4c47d54f841995ae2c
4a8d4ae1b5bdd7ae8b35ed010c81520e	d9e8009b7857b10b3a21819e28379b4d
37953cab902d1f698bfb59b54d5e6369	b69ac29d2300c14063391edd38df9910
37953cab902d1f698bfb59b54d5e6369	08ed87bd895f5562aacffd47d4c086eb
37953cab902d1f698bfb59b54d5e6369	d1aa227de516e4617cc72ab9cf456380
37953cab902d1f698bfb59b54d5e6369	5f8a7deb15235a128fcd99ad6bfde11e
6910a0f1eff035477ff9f52993ebf0b1	2f5c6c71d7605196314fc5e5873e4dc5
7c39a5f991bef4a1e34187677a65871d	2f75f02d15ae1f6ed96adc5761351562
7c39a5f991bef4a1e34187677a65871d	8860b0b3ad5538d2ccc6c2bdd0341a1a
7c39a5f991bef4a1e34187677a65871d	0b1ec366924b26fc98fa7b71a9c249cf
7c39a5f991bef4a1e34187677a65871d	486c0401c56bf7ec2daa9eba58907da9
7c39a5f991bef4a1e34187677a65871d	8f97d1d7e02158a83ceb2c14ff5372cd
7c39a5f991bef4a1e34187677a65871d	b19d3c9e40467f65287c078ea8970b83
7c39a5f991bef4a1e34187677a65871d	8c66bb19847dd8c21413c5c8c9d68306
7c39a5f991bef4a1e34187677a65871d	2cf203516f33059cf320d8b7ec385328
e221f76a7e0db31148d3229797c8e3c3	136e63893ca71445c0185e464cf12266
e221f76a7e0db31148d3229797c8e3c3	28c4661da88dffe967089b43666e4844
e221f76a7e0db31148d3229797c8e3c3	5b18caad9f604f12b0705acba0ed409e
e221f76a7e0db31148d3229797c8e3c3	685bfde03eb646c27ed565881917c71c
e221f76a7e0db31148d3229797c8e3c3	b9b1446d5dac7a83f7478d31f514dcf1
e221f76a7e0db31148d3229797c8e3c3	d715978fcc0396b4d67d7ef9a0edf1f9
e221f76a7e0db31148d3229797c8e3c3	7b594fddae646cc544e30eead3d1852c
e221f76a7e0db31148d3229797c8e3c3	649c73a98a5b1f897c05b5f18593354d
e221f76a7e0db31148d3229797c8e3c3	2bc05f0615f2d46ba93e12d33f2229c2
e221f76a7e0db31148d3229797c8e3c3	a0e278e882f1eb24248fe91b3411e42a
e221f76a7e0db31148d3229797c8e3c3	d7f5be8c764dbb9e1625d65aae66491a
e221f76a7e0db31148d3229797c8e3c3	a6bf0f2a7ae9328478049b705b15261b
e221f76a7e0db31148d3229797c8e3c3	8da60ddc961c6ee8b17d41858f80bb2c
e221f76a7e0db31148d3229797c8e3c3	341c1d108df518a9ad0047345b7b641a
e221f76a7e0db31148d3229797c8e3c3	97cc775a12dd85b38c4c63bf11e43fef
e221f76a7e0db31148d3229797c8e3c3	a03e5aa252e564c23062c4af8b7adf1e
e221f76a7e0db31148d3229797c8e3c3	66ba7cc7c85dbc682f15082fb37daabb
e221f76a7e0db31148d3229797c8e3c3	4cc39b42f22ee5987819b83fc055cb33
63aa6680ffdbedff257a2c5bcb2cc27f	555ed9de909ff98b3a9de74ed0be9ecf
136e63893ca71445c0185e464cf12266	28c4661da88dffe967089b43666e4844
136e63893ca71445c0185e464cf12266	5b18caad9f604f12b0705acba0ed409e
136e63893ca71445c0185e464cf12266	685bfde03eb646c27ed565881917c71c
136e63893ca71445c0185e464cf12266	b9b1446d5dac7a83f7478d31f514dcf1
136e63893ca71445c0185e464cf12266	7b594fddae646cc544e30eead3d1852c
136e63893ca71445c0185e464cf12266	649c73a98a5b1f897c05b5f18593354d
136e63893ca71445c0185e464cf12266	524e7d08e755cc664226b3d4b8660cd7
136e63893ca71445c0185e464cf12266	d7f5be8c764dbb9e1625d65aae66491a
136e63893ca71445c0185e464cf12266	a6bf0f2a7ae9328478049b705b15261b
136e63893ca71445c0185e464cf12266	139ccdbf5a1b8401e93441d7f174ad00
136e63893ca71445c0185e464cf12266	a05e075b238c2ee46d2a1f91aeee15b4
136e63893ca71445c0185e464cf12266	8e601923e77ae1ddf71ec316a9ddefc7
136e63893ca71445c0185e464cf12266	2462b9b1bd83b589c5b262d72a395c4f
136e63893ca71445c0185e464cf12266	66ba7cc7c85dbc682f15082fb37daabb
136e63893ca71445c0185e464cf12266	4cc39b42f22ee5987819b83fc055cb33
28c4661da88dffe967089b43666e4844	685bfde03eb646c27ed565881917c71c
28c4661da88dffe967089b43666e4844	4533c3b629f51a3e981e909506c0b5cc
28c4661da88dffe967089b43666e4844	a05e075b238c2ee46d2a1f91aeee15b4
28c4661da88dffe967089b43666e4844	8e601923e77ae1ddf71ec316a9ddefc7
28c4661da88dffe967089b43666e4844	2462b9b1bd83b589c5b262d72a395c4f
5b18caad9f604f12b0705acba0ed409e	685bfde03eb646c27ed565881917c71c
5b18caad9f604f12b0705acba0ed409e	b9b1446d5dac7a83f7478d31f514dcf1
5b18caad9f604f12b0705acba0ed409e	d715978fcc0396b4d67d7ef9a0edf1f9
5b18caad9f604f12b0705acba0ed409e	7b594fddae646cc544e30eead3d1852c
5b18caad9f604f12b0705acba0ed409e	649c73a98a5b1f897c05b5f18593354d
5b18caad9f604f12b0705acba0ed409e	2bc05f0615f2d46ba93e12d33f2229c2
5b18caad9f604f12b0705acba0ed409e	a0e278e882f1eb24248fe91b3411e42a
5b18caad9f604f12b0705acba0ed409e	d7f5be8c764dbb9e1625d65aae66491a
5b18caad9f604f12b0705acba0ed409e	a6bf0f2a7ae9328478049b705b15261b
5b18caad9f604f12b0705acba0ed409e	8da60ddc961c6ee8b17d41858f80bb2c
5b18caad9f604f12b0705acba0ed409e	341c1d108df518a9ad0047345b7b641a
5b18caad9f604f12b0705acba0ed409e	a03e5aa252e564c23062c4af8b7adf1e
5b18caad9f604f12b0705acba0ed409e	66ba7cc7c85dbc682f15082fb37daabb
5b18caad9f604f12b0705acba0ed409e	4cc39b42f22ee5987819b83fc055cb33
fac99c77695b5655eefadf78498b8430	b271042deee6c05270d5acb12775e928
fac99c77695b5655eefadf78498b8430	3381294afe5973d75687e1db220d74de
fac99c77695b5655eefadf78498b8430	93c89a4b9cb44ca5abe30785d226d695
fac99c77695b5655eefadf78498b8430	897f32f21090e0f077c7a4dc93a47994
fac99c77695b5655eefadf78498b8430	ae5ef52da81b8f483ac166475587ad87
fac99c77695b5655eefadf78498b8430	fddb49982f360e8a94aa8642ed545a16
fac99c77695b5655eefadf78498b8430	4e79e96ebb5671bdb50111f18f263003
685bfde03eb646c27ed565881917c71c	1b47a4a70cc32d3e89f307c10d71ebb0
685bfde03eb646c27ed565881917c71c	b9b1446d5dac7a83f7478d31f514dcf1
685bfde03eb646c27ed565881917c71c	7b594fddae646cc544e30eead3d1852c
685bfde03eb646c27ed565881917c71c	bafe63ac0f8b163d98a5e91b3a1c737c
685bfde03eb646c27ed565881917c71c	524e7d08e755cc664226b3d4b8660cd7
685bfde03eb646c27ed565881917c71c	a6bf0f2a7ae9328478049b705b15261b
685bfde03eb646c27ed565881917c71c	4cc39b42f22ee5987819b83fc055cb33
1b47a4a70cc32d3e89f307c10d71ebb0	124c6149f09717e388e1f286163b130b
1b47a4a70cc32d3e89f307c10d71ebb0	97cc775a12dd85b38c4c63bf11e43fef
1b47a4a70cc32d3e89f307c10d71ebb0	a03e5aa252e564c23062c4af8b7adf1e
1b47a4a70cc32d3e89f307c10d71ebb0	66ba7cc7c85dbc682f15082fb37daabb
31415e86b6cfa88ee7580b08922c0dca	9458a2f8516751e16831dfba0c019582
69a2835d20b8290bc7984b8aa6538f89	cf4d516ca85abafb7b26406d82bf9f0b
69a2835d20b8290bc7984b8aa6538f89	9deac1b9659067d923084003d2ee75ff
cf1974d028f1a6ad6378cdc9539853b3	3b0d3acaf5e61ac97738f559aa43fb1d
cf1974d028f1a6ad6378cdc9539853b3	a4f87e21ec472bbff8435588d5b08a8f
3d10d676a6039b5ee9f81d9381ea3afa	85b7cea7bb6a5ba1e65d7f41c8090f61
3d10d676a6039b5ee9f81d9381ea3afa	523d0b250cf3fc7a5a04aec43fd55e43
3d10d676a6039b5ee9f81d9381ea3afa	de01d76e793fec3fba32f4401a45fb20
3d10d676a6039b5ee9f81d9381ea3afa	37db198a94d1b7770f36244f1fda20ca
3d10d676a6039b5ee9f81d9381ea3afa	9deac1b9659067d923084003d2ee75ff
3b0d3acaf5e61ac97738f559aa43fb1d	781870bb5979fcc948dcc48da5fb798a
3b0d3acaf5e61ac97738f559aa43fb1d	5d7be130878337cb58eacf83948ed833
3b0d3acaf5e61ac97738f559aa43fb1d	1ed82386dca88c2856a8f0ee075b34c6
3b0d3acaf5e61ac97738f559aa43fb1d	724f8e7a7417bca359aff85b66ebe89a
3b0d3acaf5e61ac97738f559aa43fb1d	49088dcb8cb43b9dda27230247e44c25
d5b3d8dadd770c460b1cde910a711987	310cc7ca5a76a446f85c1a0d641ba96d
d5b3d8dadd770c460b1cde910a711987	8a6026f2e24c76678c283322a527f58f
d5b3d8dadd770c460b1cde910a711987	5df3a42ebea611e314771d5e1bafca74
d5b3d8dadd770c460b1cde910a711987	3f8ee098f1300beb0464a8a8288ab931
310cc7ca5a76a446f85c1a0d641ba96d	c03afab54002887e7e1d27a1069e206c
310cc7ca5a76a446f85c1a0d641ba96d	007ff380ee5ac49ffc34442f5c2a2b86
310cc7ca5a76a446f85c1a0d641ba96d	8a6026f2e24c76678c283322a527f58f
310cc7ca5a76a446f85c1a0d641ba96d	617c81b47e4758942128b6bd2319d9c1
310cc7ca5a76a446f85c1a0d641ba96d	5df3a42ebea611e314771d5e1bafca74
310cc7ca5a76a446f85c1a0d641ba96d	9e67462422b5f48a709503a2a335c3c0
310cc7ca5a76a446f85c1a0d641ba96d	991bf57f1419afdec14c22353412d2e8
310cc7ca5a76a446f85c1a0d641ba96d	92c3b916311a5517d9290576e3ea37ad
310cc7ca5a76a446f85c1a0d641ba96d	bd430257087f92e5322919c84dc99f32
310cc7ca5a76a446f85c1a0d641ba96d	e7707ca4606e44620b2cf0e8ba7357d6
310cc7ca5a76a446f85c1a0d641ba96d	62e125fde0037ef78106973d7d91c94e
310cc7ca5a76a446f85c1a0d641ba96d	d41c7d50c453ee0a9ff01fb7b1cd42d4
033c4efe2b8505afc224b23c975b8cba	3c06891375b688d31554f6770fbce90a
033c4efe2b8505afc224b23c975b8cba	5162c8e2f5e54609e7f32ae984efe16a
9874e7748b87210dab60a15f1757d02f	032608a0d8ef4946d0f7bec3707c024f
9874e7748b87210dab60a15f1757d02f	04a7dfa903d6e9fe93d5ad37913ad5ff
c51f0c0a13e8b5d4f3f4c364935acfbd	3d640c33a0135a046e055254038872c6
c51f0c0a13e8b5d4f3f4c364935acfbd	b5772e76f08303fcf14b8246606887e6
c51f0c0a13e8b5d4f3f4c364935acfbd	3ea0dca52330dfaa77e8a459cadd584c
c51f0c0a13e8b5d4f3f4c364935acfbd	fc6515df8b8222ae9cdf71b55a021935
c51f0c0a13e8b5d4f3f4c364935acfbd	e2d83dd47948dde10750f0b7031dcb5e
c51f0c0a13e8b5d4f3f4c364935acfbd	0e7e8bf3c8755a3fd3922bba39aa51d8
c51f0c0a13e8b5d4f3f4c364935acfbd	c2a784a6cda726ef5f845e9192adb64b
c51f0c0a13e8b5d4f3f4c364935acfbd	07c39cc05627b620d77b78ec5d833fd5
c51f0c0a13e8b5d4f3f4c364935acfbd	290ee05c4e84b622af619adac37574c1
c51f0c0a13e8b5d4f3f4c364935acfbd	6a6d1e278423fbef9df21749fcf01fab
c51f0c0a13e8b5d4f3f4c364935acfbd	b8cb83e13975b41b54dd67ad22984d83
c51f0c0a13e8b5d4f3f4c364935acfbd	8ec242a184ad005f636b99c44c2227c2
fd9f2aa91ceacfb305f86f2f76bfd494	b8d2e8e69225480f7b5565085552ed21
fd9f2aa91ceacfb305f86f2f76bfd494	17cec10e671b521138ee3d5b5e9e4514
fd9f2aa91ceacfb305f86f2f76bfd494	3ea0dca52330dfaa77e8a459cadd584c
fd9f2aa91ceacfb305f86f2f76bfd494	d48b8fd50789837f496d5efe3a5b878c
fd9f2aa91ceacfb305f86f2f76bfd494	875dbe9e8d6e7a08b546eee88a3bddd3
fd9f2aa91ceacfb305f86f2f76bfd494	abfd09c1c6bea74a2f45e5ebe7f5c92f
0fd65f0b76f945e2e150e441483a71ab	8856dab46f054f6ad9c0f46fe7f0a9f2
d7eb348738f4b7857da42fd209cdc389	48f878c04b5815a87f9421ca27d6b49c
5d4341b5017f17d05ca411753d923463	df75b4dc13dc5ce951cce394740b9e83
5d4341b5017f17d05ca411753d923463	2246409389f1ea413ff9c03b9e09ffb3
5d4341b5017f17d05ca411753d923463	5125298703cf51ccf35408683be9055c
755945a59ff256394631b079277ab8bc	b368759b56dbed0f9e5818fe1f7ca8bd
755945a59ff256394631b079277ab8bc	94c9298b94dc161216483cfaf7ad8333
755945a59ff256394631b079277ab8bc	b7444aa33236c190c7e81510bedfc9f4
755945a59ff256394631b079277ab8bc	5a55d6ee22db450394f6f4ff698ce7f9
755945a59ff256394631b079277ab8bc	0ae56f8ea96a4ad55d383a942063b788
755945a59ff256394631b079277ab8bc	939b9fed93c76ce9339b8aa1b2d5c57c
755945a59ff256394631b079277ab8bc	7c74782c46a2cecf21f674c10da18534
755945a59ff256394631b079277ab8bc	1a353732d2afaca3968f5aa91dcbd2ee
755945a59ff256394631b079277ab8bc	bbb96d7adad8c94da269ae0494bb2ec2
755945a59ff256394631b079277ab8bc	df1d759af9661d783a0a36ef0ef288e9
755945a59ff256394631b079277ab8bc	8f781e8af632c834150e15eb05e69f27
755945a59ff256394631b079277ab8bc	17e62166fc8586dfa4d1bc0e1742c08b
755945a59ff256394631b079277ab8bc	5d273677652ec19562d9db111abf46d3
755945a59ff256394631b079277ab8bc	9ead219c61072cd000fa5fcec473e314
755945a59ff256394631b079277ab8bc	407688b935e4079fecd2b2daefb6432e
755945a59ff256394631b079277ab8bc	93aaa29263d4040a9099001cc887d333
755945a59ff256394631b079277ab8bc	daa632ba5b4cad54805b7b08e2e01ba9
755945a59ff256394631b079277ab8bc	84648eaca6a7fc8394fbdb9cf07fd236
755945a59ff256394631b079277ab8bc	1030d227d3fe9ed0555666c4ffd14ab1
755945a59ff256394631b079277ab8bc	6384005339beaf4d6041491b9bb75bcc
755945a59ff256394631b079277ab8bc	38931085302fed7608c6c0a28566b7b3
755945a59ff256394631b079277ab8bc	e7702873f903b2f69220f0824b12f3b6
755945a59ff256394631b079277ab8bc	a30a278ef4861cddd5d253e9c63c1a27
755945a59ff256394631b079277ab8bc	2c442f7c8951648fc9fa4c84f479ec40
50285433069b9faf53c900cd2642fa9d	f928b521c5648ee6d6ece6d143bf232d
50285433069b9faf53c900cd2642fa9d	0421c02f0fc9cebfa39a613c3c59c3e2
50285433069b9faf53c900cd2642fa9d	57aeee35c98205091e18d1140e9f38cf
50285433069b9faf53c900cd2642fa9d	17e62166fc8586dfa4d1bc0e1742c08b
50285433069b9faf53c900cd2642fa9d	c92383002f757cddd52df84e68894b5e
50285433069b9faf53c900cd2642fa9d	c2022b24f0b91de47194bcc16e578f02
50285433069b9faf53c900cd2642fa9d	c4d45d45e1a473a3e43c8699766169ee
50285433069b9faf53c900cd2642fa9d	e7ff9f6c0d2b46f4b4560c29ed23a582
df75b4dc13dc5ce951cce394740b9e83	321490c58d4ea3d4c09d27b3cb7adefa
df75b4dc13dc5ce951cce394740b9e83	2246409389f1ea413ff9c03b9e09ffb3
df75b4dc13dc5ce951cce394740b9e83	b6f9dfbe88322f142c6e8a9dfe10cec8
df75b4dc13dc5ce951cce394740b9e83	fe8ab690a0f00da2b22bdd59bfb31a27
df75b4dc13dc5ce951cce394740b9e83	5125298703cf51ccf35408683be9055c
321490c58d4ea3d4c09d27b3cb7adefa	cfcbb2d417d79731884441ea21044165
321490c58d4ea3d4c09d27b3cb7adefa	5125298703cf51ccf35408683be9055c
27bc42aaeb1540e87949a69ebeb4eb4c	f5467afb37c1b3d56b116e77e026592a
27bc42aaeb1540e87949a69ebeb4eb4c	e64928412aae022e2c27456df62dda09
27bc42aaeb1540e87949a69ebeb4eb4c	cdf6581cb7aca4b7e19ef136c6e601a5
5bfe535c8d57f2ecb1d83dd3d83f6a61	03e6590e4c076c4f58de4bf85811d640
f4ef8355f2db482222fe8d3a030e2279	49efa7f6c43ec1675da803542cb6ee5c
f4ef8355f2db482222fe8d3a030e2279	073582c03820e7ea767821c6ee3293eb
f4ef8355f2db482222fe8d3a030e2279	fc4c3b5809a65c60642bc8f144321208
f4ef8355f2db482222fe8d3a030e2279	f559cf7514371d4acdaa13b23279b874
f4ef8355f2db482222fe8d3a030e2279	bc5fcb0018cecacba559dc512740091b
49efa7f6c43ec1675da803542cb6ee5c	f559cf7514371d4acdaa13b23279b874
5d73abc5d9c6b94b30add828e954b6a9	5f2150c49f5aa191fdee5f8d26c3e50e
5d73abc5d9c6b94b30add828e954b6a9	d09a7b61be7109f81eb8b9ace83ab6a1
5d73abc5d9c6b94b30add828e954b6a9	5e84f634a68177313f944b18a1a2a745
5d73abc5d9c6b94b30add828e954b6a9	cfcfc30e3761dbef9fa08c44799f5ae5
5d73abc5d9c6b94b30add828e954b6a9	c4a39d2dae0a618f4ff46d348b9eedb7
5d73abc5d9c6b94b30add828e954b6a9	2b31595206d7115ea2bcdc2a0fcd6757
a1a609f1ac109d0be28d8ae112db1bbb	54baf7f8288c87badf5f2dfb62baa1c3
a1a609f1ac109d0be28d8ae112db1bbb	250473494b245120a7eaf8b2e6b1f17c
a1a609f1ac109d0be28d8ae112db1bbb	865d6ad3f6322ab7c4d8fd81454b6bf4
a1a609f1ac109d0be28d8ae112db1bbb	55b9d07f95df2d8a391673726bf4ef3d
a1a609f1ac109d0be28d8ae112db1bbb	4bb236de7787ceedafdff83bb8ea4710
a1a609f1ac109d0be28d8ae112db1bbb	25a76ba89c58a499eadfd4cb8ecf8af5
a1a609f1ac109d0be28d8ae112db1bbb	af9c0e0c1dee63e5acad8b7ed1a5be96
a1a609f1ac109d0be28d8ae112db1bbb	f8c84522811ab80c6b11873d9fa38e20
a1a609f1ac109d0be28d8ae112db1bbb	f1e709e6aef16ba2f0cd6c7e4f52b9b6
a1a609f1ac109d0be28d8ae112db1bbb	cb9fad4d3a1f53ba5f5409eb8865ee00
a1a609f1ac109d0be28d8ae112db1bbb	69356590a06a3eb0886dd134aba3a922
a1a609f1ac109d0be28d8ae112db1bbb	27e9efa7a852bcaa4d9fe0791d2d37b1
a1a609f1ac109d0be28d8ae112db1bbb	c861d09250698d5319277fce78d55960
a1a609f1ac109d0be28d8ae112db1bbb	a24c0edd2c109ffea565f01636fe4247
a1a609f1ac109d0be28d8ae112db1bbb	5f7039b1bb628805481cb58560a1208b
a1a609f1ac109d0be28d8ae112db1bbb	9cac2ca53c5fe723c249d012d6091c50
a1a609f1ac109d0be28d8ae112db1bbb	c87579e7369697e409f6d7767838ced5
8acac47f63dc5da08a77ff8eca8d3986	5194b07beb1d4a9c1ab854cc5621ea12
8acac47f63dc5da08a77ff8eca8d3986	792b03526ac93a8ffe1f24e1e146a804
5f2150c49f5aa191fdee5f8d26c3e50e	d09a7b61be7109f81eb8b9ace83ab6a1
5f2150c49f5aa191fdee5f8d26c3e50e	0ac24513513fdd5235836d33cc4fdadd
5f2150c49f5aa191fdee5f8d26c3e50e	e9cf01c03f0979eb59cc770a5b87a542
8a56257ea05c74018291954fc56fc448	272e11700558e27be60f7489d2d782e7
8a56257ea05c74018291954fc56fc448	c8862fc1a32725712838863fb1a260b9
8a56257ea05c74018291954fc56fc448	4779f3c10414814bc988c4fb6475b4c7
272e11700558e27be60f7489d2d782e7	c8862fc1a32725712838863fb1a260b9
123b7f02433572a0a560e620311a469c	f1e2b2c9255d552500a833ac828cd635
123b7f02433572a0a560e620311a469c	ea159dc9788ffac311592613b7f71fbb
123b7f02433572a0a560e620311a469c	8cbd005a556ccd4211ce43f309bc0eac
ce4449660c6523b377b22a1dc2da5556	838f14a84363d9a7ac1b06ad63fc6fb5
ce4449660c6523b377b22a1dc2da5556	a0ae15571eb4a97ac1c34a114f1bb179
ce4449660c6523b377b22a1dc2da5556	439d8c975f26e5005dcdbf41b0d84161
7b66e8931c93da8c88a0a8b6dec62f9e	54ff9e9e3a2ec0300d4ce11261f5169f
7b66e8931c93da8c88a0a8b6dec62f9e	654ad60ebd1ae29cedc37da04b6b0672
7b66e8931c93da8c88a0a8b6dec62f9e	c8862fc1a32725712838863fb1a260b9
7b66e8931c93da8c88a0a8b6dec62f9e	a74c3bae3e13616104c1b25f9da1f11f
7b66e8931c93da8c88a0a8b6dec62f9e	bdb6920adcd0457aa17b53b22963dad9
5a01f0597ac4bdf35c24846734ee9a76	be53ee61104935234b174e62a07e53cf
5a01f0597ac4bdf35c24846734ee9a76	f15eda31a2da646eea513b0f81a5414d
5a01f0597ac4bdf35c24846734ee9a76	54ff9e9e3a2ec0300d4ce11261f5169f
838f14a84363d9a7ac1b06ad63fc6fb5	aa78c3db4fc4a1a343183d6113ec46ba
838f14a84363d9a7ac1b06ad63fc6fb5	c077c0cd415753c0f5f3aa9397d739e3
838f14a84363d9a7ac1b06ad63fc6fb5	f116e226a0592ebe871623462a448035
838f14a84363d9a7ac1b06ad63fc6fb5	a0ae15571eb4a97ac1c34a114f1bb179
838f14a84363d9a7ac1b06ad63fc6fb5	d8f8b5cc467c7a3c7f815a8d90271f9d
838f14a84363d9a7ac1b06ad63fc6fb5	fd4eeaf6abdc74d8c3a37fbfbb055cd9
838f14a84363d9a7ac1b06ad63fc6fb5	0d193dd707ab2587b85ece156ce8c5d0
838f14a84363d9a7ac1b06ad63fc6fb5	2b436d084a19d79ad3fbbff4245fc7c6
838f14a84363d9a7ac1b06ad63fc6fb5	2da25054a079d631e04b67bb7d7b5bd6
32f84b597629f37d9ef53d714fce6fa1	042aec9e604155f2f06c0a16c5f9ba06
3a9de64a6c62c8cd6ff8320bafb8452f	67bd8009be4a06e2a142be95cd0259ae
3a9de64a6c62c8cd6ff8320bafb8452f	2990d25f0152b653b68bc2f7994a05f1
3a9de64a6c62c8cd6ff8320bafb8452f	9c693b040f150014937c0072d90c00db
3a9de64a6c62c8cd6ff8320bafb8452f	427357dfbc5cc1967afeef00b8e6ec80
3a9de64a6c62c8cd6ff8320bafb8452f	53253027fef2ab5162a602f2acfed431
3a9de64a6c62c8cd6ff8320bafb8452f	689041c2baed0f6d91050495d632d6e0
3a9de64a6c62c8cd6ff8320bafb8452f	82138b11a724b94d18df2e083d8b7b55
3a9de64a6c62c8cd6ff8320bafb8452f	b3592b0702998592368d3b4d4c45873a
3a9de64a6c62c8cd6ff8320bafb8452f	5011bf6d8a37692913fce3a15a51f070
3a9de64a6c62c8cd6ff8320bafb8452f	ede529dfcbb2907e9760eea0875cdd12
927e838a450e2fe6225edfc3d12e2463	9fa04f87c9138de23e92582b4ce549ec
927e838a450e2fe6225edfc3d12e2463	060fd70a06ead2e1079d27612b84aff4
927e838a450e2fe6225edfc3d12e2463	55063089b08df5797d3eebca7c087ed4
927e838a450e2fe6225edfc3d12e2463	787afca6b6dd1f06fc22e4b52b0b89bf
d80b7040b773199015de6d3b4293c8ff	86b48b560a92d18429bcfca2c70ee733
d80b7040b773199015de6d3b4293c8ff	250b164d84ea39a488422da8500786e6
d80b7040b773199015de6d3b4293c8ff	0e64a7b00c83e3d22ce6b3acf2c582b6
d80b7040b773199015de6d3b4293c8ff	744878fbdd26871c594f57ca61733e09
d80b7040b773199015de6d3b4293c8ff	34186e9eb70e30487210b962e867b742
d80b7040b773199015de6d3b4293c8ff	09a8a8976abcdfdee15128b4cc02f33a
658bdae888193156bd7d5c18ce3bd6d4	57aeee35c98205091e18d1140e9f38cf
658bdae888193156bd7d5c18ce3bd6d4	17e62166fc8586dfa4d1bc0e1742c08b
658bdae888193156bd7d5c18ce3bd6d4	c848ffbf5a922d82ba53d867b429e1dd
009a7a3a6b62cb84067cd1981b12f527	8734bca48ec1523541587596aa82f71c
009a7a3a6b62cb84067cd1981b12f527	aadd608980d2f5f7ee3942cc912eef00
009a7a3a6b62cb84067cd1981b12f527	f9aceeacd04f4eba8b36012486d63a75
46c5e2a1ffc466c60f7b8514d9907ab0	01308a382d9fc5d88b729cc9183f96a7
46c5e2a1ffc466c60f7b8514d9907ab0	6e8404c3b93a9527c8db241a1846599a
f022ec5e8e9dc392c8ace87bdcc89ecb	5fd89bebd9cf4213e2b78e174d6f9c49
b368759b56dbed0f9e5818fe1f7ca8bd	90e6fd2326550c6b260ad136e5585003
b368759b56dbed0f9e5818fe1f7ca8bd	93aaa29263d4040a9099001cc887d333
b368759b56dbed0f9e5818fe1f7ca8bd	7289106c3ebccb21877f9a50b697e761
161882dd2d19c716819081aee2c08b98	01c6fc8bc32f1237be039ceb6b4b4b2d
161882dd2d19c716819081aee2c08b98	8b1364fb14bc6ba5b3cf81ea852dbd4f
c34fc4c9109e2813107616f91f8c252d	878be39caf57099e415345e43c50a9af
c34fc4c9109e2813107616f91f8c252d	135781112da49675bbf837615b1ac977
c34fc4c9109e2813107616f91f8c252d	f6d49f4d032763d60265b1aa50cf537e
c34fc4c9109e2813107616f91f8c252d	60b2149f6bafd1cc9d505496f09160ba
c34fc4c9109e2813107616f91f8c252d	56915424977fb94b0ec40a3f31af89ed
c34fc4c9109e2813107616f91f8c252d	8af69d2baafa5a3a9bc1bcdecec02add
c34fc4c9109e2813107616f91f8c252d	0d9756dc528560b61c85bfefba233aab
c34fc4c9109e2813107616f91f8c252d	e1f82bcef895e584aa522328ae983f08
0a44140fcbbf55d76a1dc8953ebecd1b	7da995c4475a937dfdd1dbc776850f36
7ef512d1f5d9857f8e6464a95949b290	1afb6bd07195e9f753b0d55805b5a246
7ef512d1f5d9857f8e6464a95949b290	c414093ef0e52a9437267acfcb481dbe
3d94cbefe10da742f85b9c48ffa71f54	e25e74105b0ea8f9e8403033b7444f34
9bf31c7ff062936a96d3c8bd1f8f2ff3	30ef30b64204a3088a26bc2e6ecf7602
9bf31c7ff062936a96d3c8bd1f8f2ff3	a87ff679a2f3e71d9181a67b7542122c
9bf31c7ff062936a96d3c8bd1f8f2ff3	182be0c5cdcd5072bb1864cdee4d3d6e
9bf31c7ff062936a96d3c8bd1f8f2ff3	e4da3b7fbbce2345d7772b0674a318d5
9bf31c7ff062936a96d3c8bd1f8f2ff3	d82c8d1619ad8176d665453cfb2e55f0
2bfd597f06c032f81efb35e857e2dd91	218344619d8fb95d504ccfa11804073f
2bfd597f06c032f81efb35e857e2dd91	29d750e5ac458ca572dfe267436a847f
2bfd597f06c032f81efb35e857e2dd91	093c1e5a35179ee7a619853434329563
2bfd597f06c032f81efb35e857e2dd91	5677498ba2a6142dfd3aa5cdc8bb687c
2bfd597f06c032f81efb35e857e2dd91	f8218cc7aea3923da3fab72d435544c0
1c95ee9c76a4fb9258cb07573752bef7	1a2ba93313d0d654d3974d09654b4559
c83f9d8520b9f5777d146d9e0c4ceaaf	6e57a30d42233829bb65aab0262e463b
c83f9d8520b9f5777d146d9e0c4ceaaf	80b912d8d81919969ccab0080ddd8e2f
800502ddc965d56e79f6545ee7c75f50	c7174a563613088e59471c70d9d2c09e
800502ddc965d56e79f6545ee7c75f50	3b0cc7bcc871da67259a21b278670614
800502ddc965d56e79f6545ee7c75f50	f5fe1fa07eae84a6cc2c36aefff49592
800502ddc965d56e79f6545ee7c75f50	43d5b8fc1b0674e7cfd04c36d6bb6442
800502ddc965d56e79f6545ee7c75f50	42b88c8b68686b308746c7b9667ecb2c
800502ddc965d56e79f6545ee7c75f50	64bb3c7589214974e7fd34f975ced5be
800502ddc965d56e79f6545ee7c75f50	30c395dcc0e469d351859f1e0499bd16
800502ddc965d56e79f6545ee7c75f50	3db0c81b0a25ab06af83bde59115dd4b
800502ddc965d56e79f6545ee7c75f50	2b853994eaf7449d276e802d78edfd87
800502ddc965d56e79f6545ee7c75f50	79a1ceaa787c9e27d921fa324d93e9dd
800502ddc965d56e79f6545ee7c75f50	d4535535b455dd9b910ba56286a4d8f5
800502ddc965d56e79f6545ee7c75f50	6e57a30d42233829bb65aab0262e463b
800502ddc965d56e79f6545ee7c75f50	fca02d37f2e8afc58148dfdd93d0faf3
800502ddc965d56e79f6545ee7c75f50	aea9789988c08f28538422f1c3427388
800502ddc965d56e79f6545ee7c75f50	3f6e4c5abb908a8ac7ca70a2a8fad69c
800502ddc965d56e79f6545ee7c75f50	bbde1be83f91966ad44d7493bb40c434
800502ddc965d56e79f6545ee7c75f50	f32d17a18e87b47c0dea1db1ee53774a
800502ddc965d56e79f6545ee7c75f50	fe256faf97c200de0f7486ddf56c02f6
800502ddc965d56e79f6545ee7c75f50	3914109deb198245a300d2ec7561e405
800502ddc965d56e79f6545ee7c75f50	0dcd298d1ddcf500f4d5b12159a7db11
800502ddc965d56e79f6545ee7c75f50	3517fa423c73116f3f78c6cbaa5fe4ef
800502ddc965d56e79f6545ee7c75f50	c7f7f308ee310f29336ab9d0f2af9a10
800502ddc965d56e79f6545ee7c75f50	4fa87f4ab207dc8c3e6126a0b7734d3c
800502ddc965d56e79f6545ee7c75f50	e5e57a5ec3e01cca309a344d26207649
800502ddc965d56e79f6545ee7c75f50	80b912d8d81919969ccab0080ddd8e2f
800502ddc965d56e79f6545ee7c75f50	32493fbdd3d4dc341142bec853c4700f
800502ddc965d56e79f6545ee7c75f50	4e00844f94e3625dd7a00030e2cfe697
b69ac29d2300c14063391edd38df9910	b95720ee4419a4f70ef06157c549dbcb
08ed87bd895f5562aacffd47d4c086eb	02815b1a3dc973058fd3b2d33a1e5386
08ed87bd895f5562aacffd47d4c086eb	5d2c27ae7617d2660bbdc0f22d141ab8
08ed87bd895f5562aacffd47d4c086eb	854b68b3c6c3e69b52672108c5a99010
08ed87bd895f5562aacffd47d4c086eb	1a2ba93313d0d654d3974d09654b4559
08ed87bd895f5562aacffd47d4c086eb	c7f7f308ee310f29336ab9d0f2af9a10
08ed87bd895f5562aacffd47d4c086eb	4fa87f4ab207dc8c3e6126a0b7734d3c
08ed87bd895f5562aacffd47d4c086eb	e5e57a5ec3e01cca309a344d26207649
08ed87bd895f5562aacffd47d4c086eb	230412c7a68201e0be2f5d4fb9d442b4
08ed87bd895f5562aacffd47d4c086eb	80b912d8d81919969ccab0080ddd8e2f
08ed87bd895f5562aacffd47d4c086eb	1823bc0e5e11ba2f4d521940e45d0be4
50ac4b2d6257c591a057a922533f77d5	1823bc0e5e11ba2f4d521940e45d0be4
fb580da97fdc843019c5d4609038612d	436c26abd464041efd354bc550f76482
fb580da97fdc843019c5d4609038612d	ac000c263d73c325e7ba5b3e3d2830d7
fb580da97fdc843019c5d4609038612d	75877cb75154206c4e65e76b88a12712
fb580da97fdc843019c5d4609038612d	4fa87f4ab207dc8c3e6126a0b7734d3c
fb580da97fdc843019c5d4609038612d	80b912d8d81919969ccab0080ddd8e2f
8133415ea4647b6345849fb38311cf32	72007983849f4fcb0ad565439834756b
24227051b98de30e484412134e0d0e49	9012a1c75d959d58edd3a3fc1c0f5b75
24227051b98de30e484412134e0d0e49	b3dd9704c36f89bb79ee6408a4bea644
24227051b98de30e484412134e0d0e49	0f4781bfd526911cf61646729bd6ea05
24227051b98de30e484412134e0d0e49	9908b7e0ab13119aa8daccbb7f425e10
24227051b98de30e484412134e0d0e49	b64e021126c832bb29ec9fa988155eaf
24227051b98de30e484412134e0d0e49	d85eb27c0c9581cc3c18215ff3cc08d4
24227051b98de30e484412134e0d0e49	d0f9bb33570e638d52fb559e5b50bc71
04ee08ead1a259009cab6b2198fb6d93	b64e021126c832bb29ec9fa988155eaf
a6ce91443f690d0979d788694448382d	b977b532403e14d6681a00f78f95506e
a6ce91443f690d0979d788694448382d	c76fc22972602cd585beccfb9be283c8
a6ce91443f690d0979d788694448382d	f5e536083a438cec5b64a4954abc17f1
a6ce91443f690d0979d788694448382d	195f15384c2a79cedf293e4a847ce85c
a6ce91443f690d0979d788694448382d	ad185a320a9c8af2e25d53ef7cbacd4f
a6ce91443f690d0979d788694448382d	2e5ac40b5a02c5a2c35fe028a266aa91
a6ce91443f690d0979d788694448382d	bc29e1f123ed6f213520caad629ee432
a6ce91443f690d0979d788694448382d	fb0851c42060e233001707a719030e8c
a6ce91443f690d0979d788694448382d	06a9d51e04213572ef0720dd27a84792
a733fa9b25f33689e2adbe72199f0e62	3871bd64012152bfb53fdf04b401193f
cdcc686a434d09ed24e4b736d593858f	218344619d8fb95d504ccfa11804073f
cdcc686a434d09ed24e4b736d593858f	f8218cc7aea3923da3fab72d435544c0
cdcc686a434d09ed24e4b736d593858f	9ef2480a65cde87091d69a3b8a7fec3a
cdcc686a434d09ed24e4b736d593858f	a69ce85561d92b453d0d8ebae2e2cff6
cdcc686a434d09ed24e4b736d593858f	cc580a0617b08b2ce02582e0af20875c
cdcc686a434d09ed24e4b736d593858f	395db788289ee286662bbcabe78d99da
302fb879d23a9f8b8b43c453fd3bfed3	775bc655c77d679c193f1982dac04668
302fb879d23a9f8b8b43c453fd3bfed3	a370afda41a7ae62dcb8d1b721b92bed
302fb879d23a9f8b8b43c453fd3bfed3	d92d7ec47187a662aacda2d4b4c7628e
302fb879d23a9f8b8b43c453fd3bfed3	55a51239dc6fe8cf8c09ec91f36f5250
302fb879d23a9f8b8b43c453fd3bfed3	218344619d8fb95d504ccfa11804073f
73d6034518357c7ad47dacb1d85406d2	6dd0ef38856fd5fb21aed5223aea9e66
73d6034518357c7ad47dacb1d85406d2	83a6aaee103befa59a473ee89cd90899
73d6034518357c7ad47dacb1d85406d2	3d738ba741a9cfd5af860d9933673be3
73d6034518357c7ad47dacb1d85406d2	e8e3a7bc9f96f3ce85b3e3197a1bd40a
7274f01abe1fc0622bd2ff06724950c1	b619892e6df1fdaf1eb92ed22a80914a
2d6f064d4b257e01d5595f970ed714fc	b619892e6df1fdaf1eb92ed22a80914a
524e30e771dba8110c0241a0882023d0	b619892e6df1fdaf1eb92ed22a80914a
abe6f17ee7a1e4775951399035e00841	b619892e6df1fdaf1eb92ed22a80914a
d2d2c6e2445eef2bcff6bf0fdf69846c	7137debd45ae4d0ab9aa953017286b20
d2d2c6e2445eef2bcff6bf0fdf69846c	7f018eb7b301a66658931cb8a93fd6e8
1d0f68a61e11580c1bb37d4aacd6812b	e555ebe0ce426f7f9b2bef0706315e0c
715eb56d3f3b71792e230102d1da496d	1d7f7abc18fcb43975065399b0d1e48e
715eb56d3f3b71792e230102d1da496d	b3e3e393c77e35a4a3f3cbd1e429b5dc
9bfa4291fb5844d8d79e81724c9d853c	1d7f7abc18fcb43975065399b0d1e48e
9bfa4291fb5844d8d79e81724c9d853c	b3e3e393c77e35a4a3f3cbd1e429b5dc
9bfa4291fb5844d8d79e81724c9d853c	9a1de01f893e0d2551ecbb7ce4dc963e
335f5352088d7d9bf74191e006d8e24c	01161aaa0b6d1345dd8fe4e481144d84
335f5352088d7d9bf74191e006d8e24c	f340f1b1f65b6df5b5e3f94d95b11daf
335f5352088d7d9bf74191e006d8e24c	20f07591c6fcb220ffe637cda29bb3f6
335f5352088d7d9bf74191e006d8e24c	250cf8b51c773f3f8dc8b4be867a9a02
335f5352088d7d9bf74191e006d8e24c	e4a6222cdb5b34375400904f03d8e6a5
a4d4ec4aa3c45731396ed6e65fee40b9	3640536b683d5276cbe1174768aed8df
a4d4ec4aa3c45731396ed6e65fee40b9	97fa70856aa8095cb1a6c7343a84bd85
a4d4ec4aa3c45731396ed6e65fee40b9	218344619d8fb95d504ccfa11804073f
a4d4ec4aa3c45731396ed6e65fee40b9	1dd5a4016c624ef51f0542d4ae60e281
3640536b683d5276cbe1174768aed8df	218344619d8fb95d504ccfa11804073f
3640536b683d5276cbe1174768aed8df	1dd5a4016c624ef51f0542d4ae60e281
9a0f86604fa1dc1686a0cad86a808a5c	3d36c145f1f16c368173c437335b4acd
9a0f86604fa1dc1686a0cad86a808a5c	218344619d8fb95d504ccfa11804073f
9a0f86604fa1dc1686a0cad86a808a5c	1dd5a4016c624ef51f0542d4ae60e281
97fa70856aa8095cb1a6c7343a84bd85	218344619d8fb95d504ccfa11804073f
97fa70856aa8095cb1a6c7343a84bd85	1dd5a4016c624ef51f0542d4ae60e281
98994c4349015b8585779bf0ea5b4618	218344619d8fb95d504ccfa11804073f
98994c4349015b8585779bf0ea5b4618	1dd5a4016c624ef51f0542d4ae60e281
98994c4349015b8585779bf0ea5b4618	5a9f13810fd82cdd408ccd48a00dfea5
3d36c145f1f16c368173c437335b4acd	218344619d8fb95d504ccfa11804073f
3d36c145f1f16c368173c437335b4acd	1dd5a4016c624ef51f0542d4ae60e281
bfa9c5c62c08a0db763e2a2284e3d1b2	fc6515df8b8222ae9cdf71b55a021935
bfa9c5c62c08a0db763e2a2284e3d1b2	e2d83dd47948dde10750f0b7031dcb5e
bfa9c5c62c08a0db763e2a2284e3d1b2	be027802089f254b812afd4f8cd5937e
bfa9c5c62c08a0db763e2a2284e3d1b2	0e7e8bf3c8755a3fd3922bba39aa51d8
b2f71e709eff7ed487160747496fc207	5aafd54467e6622e9f3a3c986efde8f2
b2f71e709eff7ed487160747496fc207	bacf376b675f9db9c07e6d4cb4dfbf0b
b2f71e709eff7ed487160747496fc207	013cea97990e3c1fd64dacf0d32f7582
b2f71e709eff7ed487160747496fc207	2f810d47ed84f11f7009b39ddc3bed95
b2f71e709eff7ed487160747496fc207	4147bb2fdd45a6a4e0876f7d5f12f0c2
b2f71e709eff7ed487160747496fc207	2a2d16a741cf3a7738ce320021a5e661
b2f71e709eff7ed487160747496fc207	7c36d0294e81c33334bc3ba033bddab8
2bd0a92f3cc8f85e2d23f8addcb52eca	5aafd54467e6622e9f3a3c986efde8f2
fb26ceb5a996b8a4736c4e9ad00f7362	5aafd54467e6622e9f3a3c986efde8f2
fb26ceb5a996b8a4736c4e9ad00f7362	8d55cebc8ccaf300c70ddab9d3f372a7
fb26ceb5a996b8a4736c4e9ad00f7362	44a59c1d9ff9b07e68ccf0903d4806d5
c1e247e2235eb596c080297d6903cf39	747e32ab0fea7fbd2ad9ec03daa3f840
c1e247e2235eb596c080297d6903cf39	8ae7733f9bc11275e8d0a0fdabe5be0a
c1e247e2235eb596c080297d6903cf39	1ec12035e5b91874abca57cefbd59200
c1e247e2235eb596c080297d6903cf39	8374bd0a22f6bc6622fe9d119ceb5e53
747e32ab0fea7fbd2ad9ec03daa3f840	8ae7733f9bc11275e8d0a0fdabe5be0a
747e32ab0fea7fbd2ad9ec03daa3f840	1ec12035e5b91874abca57cefbd59200
747e32ab0fea7fbd2ad9ec03daa3f840	8374bd0a22f6bc6622fe9d119ceb5e53
8ae7733f9bc11275e8d0a0fdabe5be0a	1ec12035e5b91874abca57cefbd59200
8ae7733f9bc11275e8d0a0fdabe5be0a	8374bd0a22f6bc6622fe9d119ceb5e53
b817f8dad313f809b7e71a53e14a9231	1d075e2fdbc8e2e66a47b39a0652ce31
b817f8dad313f809b7e71a53e14a9231	3a06105cf87a4a0d2b22ca218aca4783
b817f8dad313f809b7e71a53e14a9231	c87ee42d00306dcb6264ceda372b8a47
9cb67de4a9827572471ecb873fd5ebc0	01788bf6c7a271a78202e93a3d90aa46
9cb67de4a9827572471ecb873fd5ebc0	3a06105cf87a4a0d2b22ca218aca4783
9cb67de4a9827572471ecb873fd5ebc0	c87ee42d00306dcb6264ceda372b8a47
9cb67de4a9827572471ecb873fd5ebc0	e50f835e19789b8995b9bc6f8779f4e2
893c34971be4fe666b596392d7ffdccf	ea415b5f7047769aac77f70df7226a85
893c34971be4fe666b596392d7ffdccf	3a06105cf87a4a0d2b22ca218aca4783
893c34971be4fe666b596392d7ffdccf	c87ee42d00306dcb6264ceda372b8a47
5aafd54467e6622e9f3a3c986efde8f2	bacf376b675f9db9c07e6d4cb4dfbf0b
5aafd54467e6622e9f3a3c986efde8f2	013cea97990e3c1fd64dacf0d32f7582
5aafd54467e6622e9f3a3c986efde8f2	2f810d47ed84f11f7009b39ddc3bed95
5aafd54467e6622e9f3a3c986efde8f2	4147bb2fdd45a6a4e0876f7d5f12f0c2
5aafd54467e6622e9f3a3c986efde8f2	8d55cebc8ccaf300c70ddab9d3f372a7
5aafd54467e6622e9f3a3c986efde8f2	813b02a0d7aae51c1a84fca601b52cad
5aafd54467e6622e9f3a3c986efde8f2	44a59c1d9ff9b07e68ccf0903d4806d5
5aafd54467e6622e9f3a3c986efde8f2	2a2d16a741cf3a7738ce320021a5e661
5aafd54467e6622e9f3a3c986efde8f2	7c36d0294e81c33334bc3ba033bddab8
66424c2b316a08446f4af0ae3fe4deac	4a8b195a08612ebc0043c5b9bdae4a7e
66424c2b316a08446f4af0ae3fe4deac	c83672b405108aa3bccc9e3d6692ba05
4a8b195a08612ebc0043c5b9bdae4a7e	c83672b405108aa3bccc9e3d6692ba05
25945237ea50caf60d28b852556d52fd	dc0a565de8ec1b879c64056a6124e6ff
25945237ea50caf60d28b852556d52fd	e275193bc089e9b3ca1aeef3c44be496
cd153a426b8d585241ed4426dc697cc8	6b210b25b3bea1cff8a217e68dc79bd3
cd153a426b8d585241ed4426dc697cc8	87f8e1e0156138cca3206c48b7098f41
cd153a426b8d585241ed4426dc697cc8	361f984ff0040fbc17be3547788ad9f3
601c4fff3aeb8b4c5e7b89fde7a6ba34	d0c7b759a5c678852d78b8a3e4d3c36d
601c4fff3aeb8b4c5e7b89fde7a6ba34	9a176baf810d96d12324b97d562117cd
601c4fff3aeb8b4c5e7b89fde7a6ba34	6c1b3d4b67b87271c3dec4ab370b0a14
601c4fff3aeb8b4c5e7b89fde7a6ba34	258d7a491108e4e48af85b904cef4654
01788bf6c7a271a78202e93a3d90aa46	d7419ae04f248e5105ac3d0700389775
01788bf6c7a271a78202e93a3d90aa46	ea415b5f7047769aac77f70df7226a85
01788bf6c7a271a78202e93a3d90aa46	58efa70ac9501993f69ac68489db09ad
01788bf6c7a271a78202e93a3d90aa46	3a06105cf87a4a0d2b22ca218aca4783
01788bf6c7a271a78202e93a3d90aa46	c87ee42d00306dcb6264ceda372b8a47
a44879fe303dd43ad3f90d288329c039	a7f0d2b95c60161b3f3c82f764b1d1c9
0c13d6d3b3743756e05bd42f3afb2d52	327204b057100a1b7c574c2691c9a378
f928b521c5648ee6d6ece6d143bf232d	0421c02f0fc9cebfa39a613c3c59c3e2
f928b521c5648ee6d6ece6d143bf232d	4afe044911ed2c247005912512ace23b
f928b521c5648ee6d6ece6d143bf232d	57aeee35c98205091e18d1140e9f38cf
f928b521c5648ee6d6ece6d143bf232d	d64c331c34bb99731a626c0002467c65
f928b521c5648ee6d6ece6d143bf232d	7b9c4776c1fc3142bad2cdf062d90cb7
f928b521c5648ee6d6ece6d143bf232d	86e8f7ab32cfd12577bc2619bc635690
f928b521c5648ee6d6ece6d143bf232d	e81ec2afd5cff35ce2d033ebb9558bc3
f928b521c5648ee6d6ece6d143bf232d	f8ddf6d7c12e62d733cb1ebc55cb5511
f928b521c5648ee6d6ece6d143bf232d	17e62166fc8586dfa4d1bc0e1742c08b
f928b521c5648ee6d6ece6d143bf232d	01f3ae292bbeea9a6cbe6c6f6e812cde
f928b521c5648ee6d6ece6d143bf232d	4367fac13a0c0b12eabbd2f483581b2a
f928b521c5648ee6d6ece6d143bf232d	68af3564fb6024e891d093f8c3b8bc42
f928b521c5648ee6d6ece6d143bf232d	991becb4d6456d01dad848301495f0ea
f928b521c5648ee6d6ece6d143bf232d	356b14ff545d88fe64c756f330c11598
f928b521c5648ee6d6ece6d143bf232d	9da26ee46d5d48a8186964324832812f
f928b521c5648ee6d6ece6d143bf232d	258d7a491108e4e48af85b904cef4654
f928b521c5648ee6d6ece6d143bf232d	74a4cc144b5ab22075db0cf92761830e
f928b521c5648ee6d6ece6d143bf232d	ed8a8a99fd79417dd5ee86e141fc2233
f928b521c5648ee6d6ece6d143bf232d	e04f87e54ca47e7aac0fde5f55a2b928
f928b521c5648ee6d6ece6d143bf232d	327204b057100a1b7c574c2691c9a378
f928b521c5648ee6d6ece6d143bf232d	8eeaabfc288f5918418dab1c7d300e4c
f928b521c5648ee6d6ece6d143bf232d	226ad861fc651e3635a98cc062b602f6
f928b521c5648ee6d6ece6d143bf232d	c1481a88d8e582ce58f9413d5ac93360
f928b521c5648ee6d6ece6d143bf232d	a75a8ecb7cea780ca37daff6501c60a2
f928b521c5648ee6d6ece6d143bf232d	e6ceb6cde9578ed6229ba2da69234a14
f928b521c5648ee6d6ece6d143bf232d	58be01aa723db6569480940d2c1fde3d
a43cf08f436295cdfb709c91ac898e7e	a7f0d2b95c60161b3f3c82f764b1d1c9
a43cf08f436295cdfb709c91ac898e7e	996d38f817b4ba74e4c38fb1286d28ab
d7419ae04f248e5105ac3d0700389775	58efa70ac9501993f69ac68489db09ad
d7419ae04f248e5105ac3d0700389775	3a06105cf87a4a0d2b22ca218aca4783
d7419ae04f248e5105ac3d0700389775	c87ee42d00306dcb6264ceda372b8a47
0918a5471ab85853ee1ee7a106a53e43	774b0e07753b0b94d1a1c5b0543b5fe1
90ee81d4b0a4e17baec9fd7956ef26b3	2493b7669dee5ae2492f56e4b176eb2e
52b8bc3917542528942a2d02a624d123	592f69eb8605faf19bb15d0b370cfac8
52b8bc3917542528942a2d02a624d123	d0a194dc29ee00d2f22ef573f2d7097f
52b8bc3917542528942a2d02a624d123	9a1ecce2d381e29ac81279bdae9886bd
52b8bc3917542528942a2d02a624d123	e62649f9871ea7bcf0923df1bb269578
6a778280a9bf980366ad158565840b93	2493b7669dee5ae2492f56e4b176eb2e
08931d765d99d3e849c9674cc289baf7	8bb6fe84b8bba85343f415936f15e878
08931d765d99d3e849c9674cc289baf7	bb8054b490d695da02c573c665824b88
ea415b5f7047769aac77f70df7226a85	3a06105cf87a4a0d2b22ca218aca4783
ea415b5f7047769aac77f70df7226a85	c87ee42d00306dcb6264ceda372b8a47
ea415b5f7047769aac77f70df7226a85	924b3e384ff2f09a4722e16511f82caa
7d108ef7d0b18baf658a5795cbd26931	ba307c1fd60c35533dcf424e1befabff
7d108ef7d0b18baf658a5795cbd26931	bfa2cc382822c1a2b110ac28ef1a6aca
21c82d72403ae8650c49e5f818834372	774b0e07753b0b94d1a1c5b0543b5fe1
46c33e6efedb03b3ac749a2e03dc986c	d42e579306a4869517f243e83a3eab4b
24be833826002c7d2a8d9d5f021b7e43	cd6bc4ee9cef2af8e1c22cc80ca1f8c1
f6fc8ead7f341c8c1ac89688a1a4b450	bb4e0dfd6acf0e0ac1279445b598971e
f6fc8ead7f341c8c1ac89688a1a4b450	48a0341837a7378778289deed163196b
f6fc8ead7f341c8c1ac89688a1a4b450	eecb123d97c7bcdacb57163d01b01055
f6fc8ead7f341c8c1ac89688a1a4b450	44694d5609682428dac3aad206bad13b
b210d3789a96350fb4b8e79720ea5976	23fdc2b96c1afdf6d8ab932f150ef29a
c723579a45101c08f6e4a185e0f2384b	23fdc2b96c1afdf6d8ab932f150ef29a
afa806680e3179a764da5dc370cf9ee9	5d44ee6f2c3f71b73125876103c8f6c4
afa806680e3179a764da5dc370cf9ee9	636fa06b74cdd6a17452e1e1ece7e7d7
afa806680e3179a764da5dc370cf9ee9	816826c162e44db293e93d2d4c390ae3
afa806680e3179a764da5dc370cf9ee9	cd8b6b3c5d37cd78b6de2c4b5e80b15d
afa806680e3179a764da5dc370cf9ee9	d5c2a955ff793c59d309665e19ca21e9
afa806680e3179a764da5dc370cf9ee9	a8ec89905290aec1295362bbccf56370
afa806680e3179a764da5dc370cf9ee9	372947b7bd051e92b51e3592fc437d78
afa806680e3179a764da5dc370cf9ee9	b6b3485c6734a0d18d966d2ca4311499
afa806680e3179a764da5dc370cf9ee9	1e9491470749d5b0e361ce4f0b24d037
afa806680e3179a764da5dc370cf9ee9	b36b959e8edd9be3b4a2b01742259810
afa806680e3179a764da5dc370cf9ee9	84532fb3fd1d8145737e673af93315e8
afa806680e3179a764da5dc370cf9ee9	7fd23d812013ce3b530b821d855bccbf
afa806680e3179a764da5dc370cf9ee9	ea87de84e18a339d4efa00144c5b0fe3
afa806680e3179a764da5dc370cf9ee9	d596729bcd45c9544aac809c726ea090
fbcd066356f64837ee00966de10a53bf	9f057b46713528b1c695484fc412e1cf
fbcd066356f64837ee00966de10a53bf	ea06ed6e977637a81ea9d22b3090e28a
fc4166d1b1e192f650ee2d807b54c943	2f41e7aed7a2bbd8650634585c71f49a
fc4166d1b1e192f650ee2d807b54c943	48a0341837a7378778289deed163196b
fc4166d1b1e192f650ee2d807b54c943	eecb123d97c7bcdacb57163d01b01055
9c5e3b9262fb2d25dccd1013fa892390	23fdc2b96c1afdf6d8ab932f150ef29a
2ff05a64903144f55ccc88f0b760ad11	39ec84a99221f244f1eb7e01c2231d38
2ff05a64903144f55ccc88f0b760ad11	4c219c46862037687b97c645d0eee717
235314dfab87978b63987f6695718b48	bfbf094d7555f22ae3bd5056dfedfd56
94c9298b94dc161216483cfaf7ad8333	8a47e6bee13f2b5cbd289c8471ff7ace
94c9298b94dc161216483cfaf7ad8333	7acf9a6623c2769fa83a79e5340ab394
94c9298b94dc161216483cfaf7ad8333	2ffe5ae29bb6b60145835654b541b443
94c9298b94dc161216483cfaf7ad8333	8b6089269d17381873ec2207506aa62a
94c9298b94dc161216483cfaf7ad8333	82b57e60cd5cd5d41a14ffc31b255f5b
94c9298b94dc161216483cfaf7ad8333	407688b935e4079fecd2b2daefb6432e
94c9298b94dc161216483cfaf7ad8333	f4fb3ad46ed38e0582c16fb84b610897
94c9298b94dc161216483cfaf7ad8333	fa07516b1d775183c7d85efcc7307c3f
94c9298b94dc161216483cfaf7ad8333	13b96a16c5db9bc9de8f05b6f74a5d96
94c9298b94dc161216483cfaf7ad8333	fb30d3b7fa58e575c4bf59bb899c314d
94c9298b94dc161216483cfaf7ad8333	a3060118db9026aba5f5248721d313df
8a47e6bee13f2b5cbd289c8471ff7ace	f4fb3ad46ed38e0582c16fb84b610897
8a47e6bee13f2b5cbd289c8471ff7ace	fb30d3b7fa58e575c4bf59bb899c314d
8a47e6bee13f2b5cbd289c8471ff7ace	a3060118db9026aba5f5248721d313df
8a8e04cd95933b42915d5f7897d0f96f	f8f656b73252c75518351df0289a43cc
8290b662b6532b5e1635fb338d152a4e	f8f656b73252c75518351df0289a43cc
fc234a34937d7459d1f0518f37e1a7b1	e800acf8774c816fa0156944bb45bf74
fc234a34937d7459d1f0518f37e1a7b1	2580087a760de9220ef0c2eaff756ec5
e800acf8774c816fa0156944bb45bf74	2580087a760de9220ef0c2eaff756ec5
4254430a132cbc2cfb235d0fca392279	cbbb18efb6e9789c7b1476058c231bd5
4254430a132cbc2cfb235d0fca392279	fccb60fb512d13df5083790d64c4d5dd
4254430a132cbc2cfb235d0fca392279	86e8f7ab32cfd12577bc2619bc635690
4254430a132cbc2cfb235d0fca392279	3f597e2d7a67b6520a585618d23e2d1b
4254430a132cbc2cfb235d0fca392279	0c71f0a8c36a3212e6569e6186febd41
4254430a132cbc2cfb235d0fca392279	aa08caa980fea246ebcff950b4eae2e7
4254430a132cbc2cfb235d0fca392279	0baed738cf80acc26a64c530e0c28ec5
4254430a132cbc2cfb235d0fca392279	bd3718ad4dd5db3dfa2037ccd7e52309
4254430a132cbc2cfb235d0fca392279	744c7571cf7ab98667accb835b549b85
4254430a132cbc2cfb235d0fca392279	d532f8e870faf8a0d8f6433b7952f38d
4254430a132cbc2cfb235d0fca392279	6b3825881c0f630382026fc43ba12869
4254430a132cbc2cfb235d0fca392279	1b3c1623c5c98ad8549b8f62670d1f52
4254430a132cbc2cfb235d0fca392279	0853de1f652d3a206e18264d18eb3bb0
4254430a132cbc2cfb235d0fca392279	ce867b36bcbf133d7c9fd42d30b43327
4254430a132cbc2cfb235d0fca392279	11172787bdf65ba27b6349969d340af4
4254430a132cbc2cfb235d0fca392279	aef2cbc9b4a4f13c44f4cd77c09c1f03
0421c02f0fc9cebfa39a613c3c59c3e2	7bc22204fbaa5ff29a4e5a64f77dde89
0421c02f0fc9cebfa39a613c3c59c3e2	b0653afa5cfd29eca06d158e96115519
0421c02f0fc9cebfa39a613c3c59c3e2	57aeee35c98205091e18d1140e9f38cf
0421c02f0fc9cebfa39a613c3c59c3e2	a9dcc146714bd053238b84413ef7a3ff
0421c02f0fc9cebfa39a613c3c59c3e2	31fbbf027ddf70f3db56c2382758d9c9
0421c02f0fc9cebfa39a613c3c59c3e2	ef6454c46da56ae242cfbcd023d6d61f
0421c02f0fc9cebfa39a613c3c59c3e2	17e62166fc8586dfa4d1bc0e1742c08b
0421c02f0fc9cebfa39a613c3c59c3e2	24c301e049a2077855d3e37ba719b09d
0421c02f0fc9cebfa39a613c3c59c3e2	e6dc5789517d0ecd1b071903c4810eaa
0421c02f0fc9cebfa39a613c3c59c3e2	6e6b9075117b29df027aeab02d92dab9
0421c02f0fc9cebfa39a613c3c59c3e2	9df29dfc87cdbdecd4150b24fc63c52c
0421c02f0fc9cebfa39a613c3c59c3e2	c219b83bdbd3fc9bf4fa8526d4368ea1
d395771085aab05244a4fb8fd91bf4ee	57aeee35c98205091e18d1140e9f38cf
eaa8c9c3ac9ad5a1d863d20da580a0a3	bf4776290aafc806f1c892156a3a9d52
a15880813bd2f137e9f6922cbb7255bf	68579a2a1b3f242d15011c629a01e14e
506291472dfc8663ac5a00ce16a1ab2c	3a06105cf87a4a0d2b22ca218aca4783
506291472dfc8663ac5a00ce16a1ab2c	95f2351eb791917e3e1cee823cf25969
506291472dfc8663ac5a00ce16a1ab2c	239f33b424f3f7ac7ca3844abeb60eed
506291472dfc8663ac5a00ce16a1ab2c	fc3a68ae910a64c3c1a7d8ea0c525b9d
9c135cab8c2f1452503440db201a9d61	63eb1ef3cacab58342bf5cebf3e1e6de
9c135cab8c2f1452503440db201a9d61	61add4df79c2f21aa7f7dfa9a394fab9
558ade3a9b173b4c3eaf7caec3c66381	6710565534bb35faf7fad5971cf885b3
31f97ff19cc0aa5d7001a6b187dd2fa7	d7a3bcb26a98044b9813df9b1f394497
85422afb467e9456013a2a51d4dff702	b9228e0962a78b84f3d5d92f4faa000b
d947bf06a885db0d477d707121934ff8	63923f49e5241343aa7acb6a06a751e7
d947bf06a885db0d477d707121934ff8	db8e1af0cb3aca1ae2d0018624204529
13f320e7b5ead1024ac95c3b208610db	b9228e0962a78b84f3d5d92f4faa000b
be83ab3ecd0db773eb2dc1b0a17836a1	57aeee35c98205091e18d1140e9f38cf
918317b57931b6b7a7d29490fe5ec9f9	f90f2aca5c640289d0a29417bcb63a37
918317b57931b6b7a7d29490fe5ec9f9	0e01938fc48a2cfb5f2217fbfb00722d
7f100b7b36092fb9b06dfb4fac360931	39059724f73a9969845dfe4146c5660e
8d34201a5b85900908db6cae92723617	f4be00279ee2e0a53eafdaa94a151e2c
e165421110ba03099a1c0393373c5b43	57aeee35c98205091e18d1140e9f38cf
e165421110ba03099a1c0393373c5b43	a3149b45cbd3bf9980f7db0fca8a3094
621bf66ddb7c962aa0d22ac97d69b793	01161aaa0b6d1345dd8fe4e481144d84
621bf66ddb7c962aa0d22ac97d69b793	b1a59b315fc9a3002ce38bbe070ec3f5
621bf66ddb7c962aa0d22ac97d69b793	e0070f4adceee3ac92c8eb8b95ad84a7
621bf66ddb7c962aa0d22ac97d69b793	077e29b11be80ab57e1a2ecabb7da330
621bf66ddb7c962aa0d22ac97d69b793	4a420e5be8a530b2a41ef92af37d1287
f718499c1c8cef6730f9fd03c8125cab	e4a6222cdb5b34375400904f03d8e6a5
01161aaa0b6d1345dd8fe4e481144d84	9188905e74c28e489b44e954ec0b9bca
01161aaa0b6d1345dd8fe4e481144d84	502e4a16930e414107ee22b6198c578f
01161aaa0b6d1345dd8fe4e481144d84	20f07591c6fcb220ffe637cda29bb3f6
01161aaa0b6d1345dd8fe4e481144d84	eba0dc302bcd9a273f8bbb72be3a687b
01161aaa0b6d1345dd8fe4e481144d84	63923f49e5241343aa7acb6a06a751e7
01161aaa0b6d1345dd8fe4e481144d84	3cec07e9ba5f5bb252d13f5f431e4bbb
01161aaa0b6d1345dd8fe4e481144d84	e4a6222cdb5b34375400904f03d8e6a5
01161aaa0b6d1345dd8fe4e481144d84	36660e59856b4de58a219bcf4e27eba3
01161aaa0b6d1345dd8fe4e481144d84	eccbc87e4b5ce2fe28308fd9f2a7baf3
01161aaa0b6d1345dd8fe4e481144d84	0189caa552598b845b29b17a427692d1
01161aaa0b6d1345dd8fe4e481144d84	db8e1af0cb3aca1ae2d0018624204529
01161aaa0b6d1345dd8fe4e481144d84	0266e33d3f546cb5436a10798e657d97
01161aaa0b6d1345dd8fe4e481144d84	539fd53b59e3bb12d203f45a912eeaf2
01161aaa0b6d1345dd8fe4e481144d84	ac1dd209cbcc5e5d1c6e28598e8cbbe8
01161aaa0b6d1345dd8fe4e481144d84	38db3aed920cf82ab059bfccbd02be6a
01161aaa0b6d1345dd8fe4e481144d84	8c19f571e251e61cb8dd3612f26d5ecf
fe131d7f5a6b38b23cc967316c13dae2	502e4a16930e414107ee22b6198c578f
fe131d7f5a6b38b23cc967316c13dae2	e4a6222cdb5b34375400904f03d8e6a5
c52f1bd66cc19d05628bd8bf27af3ad6	9188905e74c28e489b44e954ec0b9bca
c52f1bd66cc19d05628bd8bf27af3ad6	7a614fd06c325499f1680b9896beedeb
c52f1bd66cc19d05628bd8bf27af3ad6	e4a6222cdb5b34375400904f03d8e6a5
555d6702c950ecb729a966504af0a635	42e7aaa88b48137a16a1acd04ed91125
555d6702c950ecb729a966504af0a635	e4a6222cdb5b34375400904f03d8e6a5
f340f1b1f65b6df5b5e3f94d95b11daf	20f07591c6fcb220ffe637cda29bb3f6
f340f1b1f65b6df5b5e3f94d95b11daf	e4a6222cdb5b34375400904f03d8e6a5
f340f1b1f65b6df5b5e3f94d95b11daf	a8abb4bb284b5b27aa7cb790dc20f80b
9188905e74c28e489b44e954ec0b9bca	10a7cdd970fe135cf4f7bb55c0e3b59f
9188905e74c28e489b44e954ec0b9bca	e1e32e235eee1f970470a3a6658dfdd5
9188905e74c28e489b44e954ec0b9bca	2050e03ca119580f74cca14cc6e97462
9188905e74c28e489b44e954ec0b9bca	7a614fd06c325499f1680b9896beedeb
9188905e74c28e489b44e954ec0b9bca	327204b057100a1b7c574c2691c9a378
502e4a16930e414107ee22b6198c578f	550a141f12de6341fba65b0ad0433500
502e4a16930e414107ee22b6198c578f	9a96876e2f8f3dc4f3cf45f02c61c0c1
502e4a16930e414107ee22b6198c578f	f5f8590cd58a54e94377e6ae2eded4d9
502e4a16930e414107ee22b6198c578f	c24cd76e1ce41366a4bbe8a49b02a028
502e4a16930e414107ee22b6198c578f	19f3cd308f1455b3fa09a282e0d496f4
502e4a16930e414107ee22b6198c578f	d96409bf894217686ba124d7356686c9
502e4a16930e414107ee22b6198c578f	e4a6222cdb5b34375400904f03d8e6a5
502e4a16930e414107ee22b6198c578f	cfa0860e83a4c3a763a7e62d825349f7
1534b76d325a8f591b52d302e7181331	274ad4786c3abca69fa097b85867d9a4
1534b76d325a8f591b52d302e7181331	6f3ef77ac0e3619e98159e9b6febf557
03c6b06952c750899bb03d998e631860	e4a6222cdb5b34375400904f03d8e6a5
20f07591c6fcb220ffe637cda29bb3f6	250cf8b51c773f3f8dc8b4be867a9a02
20f07591c6fcb220ffe637cda29bb3f6	3dc4876f3f08201c7c76cb71fa1da439
20f07591c6fcb220ffe637cda29bb3f6	e4a6222cdb5b34375400904f03d8e6a5
20f07591c6fcb220ffe637cda29bb3f6	a8abb4bb284b5b27aa7cb790dc20f80b
2d7f3f6e23f7cb31f2209ab8cc8f47a4	38956a0686dada69583538ba009a8607
2d7f3f6e23f7cb31f2209ab8cc8f47a4	dd4e2c1d8782aaecc1ca31b373b3faa8
250cf8b51c773f3f8dc8b4be867a9a02	e4a6222cdb5b34375400904f03d8e6a5
250cf8b51c773f3f8dc8b4be867a9a02	a8abb4bb284b5b27aa7cb790dc20f80b
15d4e891d784977cacbfcbb00c48f133	e4a6222cdb5b34375400904f03d8e6a5
550a141f12de6341fba65b0ad0433500	9a96876e2f8f3dc4f3cf45f02c61c0c1
550a141f12de6341fba65b0ad0433500	f5f8590cd58a54e94377e6ae2eded4d9
550a141f12de6341fba65b0ad0433500	cfa0860e83a4c3a763a7e62d825349f7
9a96876e2f8f3dc4f3cf45f02c61c0c1	f5f8590cd58a54e94377e6ae2eded4d9
9a96876e2f8f3dc4f3cf45f02c61c0c1	cfa0860e83a4c3a763a7e62d825349f7
9a96876e2f8f3dc4f3cf45f02c61c0c1	d757719ed7c2b66dd17dcee2a3cb29f4
38956a0686dada69583538ba009a8607	dd4e2c1d8782aaecc1ca31b373b3faa8
9040276ea7561f9eb34bc0d3c32f47df	3c56fe2f24038c4d22b9eb0aca78f590
9040276ea7561f9eb34bc0d3c32f47df	dd4e2c1d8782aaecc1ca31b373b3faa8
01f78be6f7cad02658508fe4616098a9	9cb67ffb59554ab1dabb65bcb370ddd9
01f78be6f7cad02658508fe4616098a9	a8849b052492b5106526b2331e526138
01f78be6f7cad02658508fe4616098a9	7f24d240521d99071c93af3917215ef7
f5f8590cd58a54e94377e6ae2eded4d9	cfa0860e83a4c3a763a7e62d825349f7
f1b6f2857fb6d44dd73c7041e0aa0f19	98b297950041a42470269d56260243a1
f1b6f2857fb6d44dd73c7041e0aa0f19	63923f49e5241343aa7acb6a06a751e7
f1b6f2857fb6d44dd73c7041e0aa0f19	598b3e71ec378bd83e0a727608b5db01
f1b6f2857fb6d44dd73c7041e0aa0f19	f61d6947467ccd3aa5af24db320235dd
f1b6f2857fb6d44dd73c7041e0aa0f19	db8e1af0cb3aca1ae2d0018624204529
98b297950041a42470269d56260243a1	63923f49e5241343aa7acb6a06a751e7
98b297950041a42470269d56260243a1	db8e1af0cb3aca1ae2d0018624204529
ef77022c7b788c29c95a72a87414cd96	c6bcb74c53f3b1fbb7cc951f07923003
ef77022c7b788c29c95a72a87414cd96	b99f4242922cd10313630b0ecccda1dc
16a5cdae362b8d27a1d8f8c7b78b4330	0e01938fc48a2cfb5f2217fbfb00722d
c75b6f114c23a4d7ea11331e7c00e73c	b2f627fff19fda463cb386442eac2b3d
c75b6f114c23a4d7ea11331e7c00e73c	c5ab0bc60ac7929182aadd08703f1ec6
d490d7b4576290fa60eb31b5fc917ad1	b2f627fff19fda463cb386442eac2b3d
ccb1d45fb76f7c5a0bf619f979c6cf36	faa9afea49ef2ff029a833cccc778fd0
63923f49e5241343aa7acb6a06a751e7	bd6ccfa862163caf331815f4ec61f1af
63923f49e5241343aa7acb6a06a751e7	0d04a410cb006735283e619ddc4e232c
63923f49e5241343aa7acb6a06a751e7	e1b8e64b834cd7890255a3ef344dfe71
63923f49e5241343aa7acb6a06a751e7	92ebe03166d8ff4b2bbd06077f92fb79
63923f49e5241343aa7acb6a06a751e7	3544e424ddb90271172feb1b676a9e60
63923f49e5241343aa7acb6a06a751e7	652f459cee095435e700320336aa415a
63923f49e5241343aa7acb6a06a751e7	90965ec7ae54eb64593144a456e89b14
63923f49e5241343aa7acb6a06a751e7	de646eafb46fad3dd363e893401c2db9
63923f49e5241343aa7acb6a06a751e7	db8e1af0cb3aca1ae2d0018624204529
f3f27a324736617f20abbf2ffd806f6d	b534ba68236ba543ae44b22bd110a1d6
f3f27a324736617f20abbf2ffd806f6d	e4a6222cdb5b34375400904f03d8e6a5
b534ba68236ba543ae44b22bd110a1d6	e4a6222cdb5b34375400904f03d8e6a5
b534ba68236ba543ae44b22bd110a1d6	4734ba6f3de83d861c3176a6273cac6d
3dc4876f3f08201c7c76cb71fa1da439	a8abb4bb284b5b27aa7cb790dc20f80b
b73dfe25b4b8714c029b37a6ad3006fa	6a10bbd480e4c5573d8f3af73ae0454b
b73dfe25b4b8714c029b37a6ad3006fa	218344619d8fb95d504ccfa11804073f
b73dfe25b4b8714c029b37a6ad3006fa	cbef46321026d8404bc3216d4774c8a9
b73dfe25b4b8714c029b37a6ad3006fa	1f4fe6a4411edc2ff625888b4093e917
5e9f92a01c986bafcabbafd145520b13	b2f627fff19fda463cb386442eac2b3d
abd815286ba1007abfbb8415b83ae2cf	b2f627fff19fda463cb386442eac2b3d
3c56fe2f24038c4d22b9eb0aca78f590	dd4e2c1d8782aaecc1ca31b373b3faa8
42e7aaa88b48137a16a1acd04ed91125	87efe7b5fa21d969f4ca491ed04b0149
42e7aaa88b48137a16a1acd04ed91125	dacb283d1182b49af03528f6f02eccd7
389bc7bb1e1c2a5e7e147703232a88f6	19f3cd308f1455b3fa09a282e0d496f4
5226ac4e0683ad4f37000ec897761687	c6bcb74c53f3b1fbb7cc951f07923003
5226ac4e0683ad4f37000ec897761687	b99f4242922cd10313630b0ecccda1dc
74db120f0a8e5646ef5a30154e9f6deb	274ad4786c3abca69fa097b85867d9a4
0cb929eae7a499e50248a3a78f7acfc7	f76a89f0cb91bc419542ce9fa43902dc
2e65f2f2fdaf6c699b223c61b1b5ab89	edfbe1afcf9246bb0d40eb4d8027d90f
2e65f2f2fdaf6c699b223c61b1b5ab89	217eedd1ba8c592db97d0dbe54c7adfc
2e65f2f2fdaf6c699b223c61b1b5ab89	df263d996281d984952c07998dc54358
274ad4786c3abca69fa097b85867d9a4	b1d10e7bafa4421218a51b1e1f1b0ba2
274ad4786c3abca69fa097b85867d9a4	979d472a84804b9f647bc185a877a8b5
274ad4786c3abca69fa097b85867d9a4	7eabe3a1649ffa2b3ff8c02ebfd5659f
274ad4786c3abca69fa097b85867d9a4	ca46c1b9512a7a8315fa3c5a946e8265
274ad4786c3abca69fa097b85867d9a4	a5cdd4aa0048b187f7182f1b9ce7a6a7
274ad4786c3abca69fa097b85867d9a4	217eedd1ba8c592db97d0dbe54c7adfc
274ad4786c3abca69fa097b85867d9a4	eae27d77ca20db309e056e3d2dcd7d69
274ad4786c3abca69fa097b85867d9a4	060ad92489947d410d897474079c1477
274ad4786c3abca69fa097b85867d9a4	3b8a614226a953a8cd9526fca6fe9ba5
274ad4786c3abca69fa097b85867d9a4	6f3ef77ac0e3619e98159e9b6febf557
274ad4786c3abca69fa097b85867d9a4	6048ff4e8cb07aa60b6777b6f7384d52
274ad4786c3abca69fa097b85867d9a4	69adc1e107f7f7d035d7baf04342e1ca
979d472a84804b9f647bc185a877a8b5	ca46c1b9512a7a8315fa3c5a946e8265
979d472a84804b9f647bc185a877a8b5	6f3ef77ac0e3619e98159e9b6febf557
979d472a84804b9f647bc185a877a8b5	091d584fced301b442654dd8c23b3fc9
dc1f1e86d49bb24cdec5c39d3f59143b	777faedf322f9cda62e87a9a1db76d24
dc1f1e86d49bb24cdec5c39d3f59143b	a62567b46de3c8efcf74bdf8317532b3
dc1f1e86d49bb24cdec5c39d3f59143b	5e056558ced8fa424facc20b1ba2369c
dc1f1e86d49bb24cdec5c39d3f59143b	b87546c7a8c2532d1c07c4399786f5ac
dc1f1e86d49bb24cdec5c39d3f59143b	be929a31e71b3acf2b3dd3b71c858614
7eabe3a1649ffa2b3ff8c02ebfd5659f	eae27d77ca20db309e056e3d2dcd7d69
7eabe3a1649ffa2b3ff8c02ebfd5659f	69adc1e107f7f7d035d7baf04342e1ca
9cc138f8dc04cbf16240daa92d8d50e2	06138bc5af6023646ede0e1f7c1eac75
edfbe1afcf9246bb0d40eb4d8027d90f	217eedd1ba8c592db97d0dbe54c7adfc
edfbe1afcf9246bb0d40eb4d8027d90f	df263d996281d984952c07998dc54358
949686ecef4ee20a62d16b4a2d7ccca3	5fc31084408a07f4170a4109991b558b
949686ecef4ee20a62d16b4a2d7ccca3	b87546c7a8c2532d1c07c4399786f5ac
949686ecef4ee20a62d16b4a2d7ccca3	f6bc0623a4ab517ae89db46f368c09c4
31fefc0e570cb3860f2a6d4b38c6490d	a8baa56554f96369ab93e4f3bb068c22
9fe77ac7060e716f2d42631d156825c0	2ad9e5e943e43cad612a7996c12a8796
9fe77ac7060e716f2d42631d156825c0	9e740b84bb48a64dde25061566299467
5f2c22cb4a5380af7ca75622a6426917	0336dcbab05b9d5ad24f4333c7658a0e
217eedd1ba8c592db97d0dbe54c7adfc	df263d996281d984952c07998dc54358
eae27d77ca20db309e056e3d2dcd7d69	07b93ab6e780959e85bbff5abf39b75f
eae27d77ca20db309e056e3d2dcd7d69	69adc1e107f7f7d035d7baf04342e1ca
eae27d77ca20db309e056e3d2dcd7d69	90ccff101868bc666420b5a026945d3a
e96ed478dab8595a7dbda4cbcbee168f	69adc1e107f7f7d035d7baf04342e1ca
e96ed478dab8595a7dbda4cbcbee168f	091d584fced301b442654dd8c23b3fc9
060ad92489947d410d897474079c1477	ec8ce6abb3e952a85b8551ba726a1227
bcbe3365e6ac95ea2c0343a2395834dd	ec8ce6abb3e952a85b8551ba726a1227
bcbe3365e6ac95ea2c0343a2395834dd	115f89503138416a242f40fb7d7f338e
26751be1181460baf78db8d5eb7aad39	4f5a97cf06cf69028997db51d8726d28
26751be1181460baf78db8d5eb7aad39	b7087c1f4f89e63af8d46f3b20271153
26751be1181460baf78db8d5eb7aad39	0004d0b59e19461ff126e3a08a814c33
26751be1181460baf78db8d5eb7aad39	c5ff2543b53f4cc0ad3819a36752467b
26751be1181460baf78db8d5eb7aad39	cceb9d12436d7333402c76860baf380c
26751be1181460baf78db8d5eb7aad39	ab10d2424eae595b20eb56a101d1cea2
13fe9d84310e77f13a6d184dbf1232f3	705f2172834666788607efbfca35afb3
13fe9d84310e77f13a6d184dbf1232f3	ec8ce6abb3e952a85b8551ba726a1227
13fe9d84310e77f13a6d184dbf1232f3	d1c38a09acc34845c6be3a127a5aacaf
13fe9d84310e77f13a6d184dbf1232f3	9cfdf10e8fc047a44b08ed031e1f0ed1
148510031349642de5ca0c544f31b2ef	c0560792e4a3c79e62f76cbf9fb277dd
eeb69a3cb92300456b6a5f4162093851	172fd0d638b3282151bd8f3d652cb640
eeb69a3cb92300456b6a5f4162093851	10c272d06794d3e5785d5e7c5356e9ff
eeb69a3cb92300456b6a5f4162093851	b66dc44cd9882859d84670604ae276e6
eeb69a3cb92300456b6a5f4162093851	a73d9b34d6f7c322fa3e34c633b1297d
eeb69a3cb92300456b6a5f4162093851	8065d07da4a77621450aa84fee5656d9
eeb69a3cb92300456b6a5f4162093851	1ce927f875864094e3906a4a0b5ece68
eeb69a3cb92300456b6a5f4162093851	a330f9fecc388ce67f87b09855480ca3
eeb69a3cb92300456b6a5f4162093851	093f65e080a295f8076b1c5722a46aa2
eeb69a3cb92300456b6a5f4162093851	962e56a8a0b0420d87272a682bfd1e53
6d9c547cf146054a5a720606a7694467	89ae0fe22c47d374bc9350ef99e01685
6d9c547cf146054a5a720606a7694467	c5ff2543b53f4cc0ad3819a36752467b
705f2172834666788607efbfca35afb3	ec8ce6abb3e952a85b8551ba726a1227
705f2172834666788607efbfca35afb3	faa9afea49ef2ff029a833cccc778fd0
705f2172834666788607efbfca35afb3	4b6538a44a1dfdc2b83477cd76dee98e
8e2cfdc275761edc592f73a076197c33	a8240cb8235e9c493a0c30607586166c
ec8ce6abb3e952a85b8551ba726a1227	3b8a614226a953a8cd9526fca6fe9ba5
ec8ce6abb3e952a85b8551ba726a1227	69adc1e107f7f7d035d7baf04342e1ca
ab41f0c4ba80d7c019b0cd88058283c6	0f79c3f3e971e1af245a3551b53a8737
ab41f0c4ba80d7c019b0cd88058283c6	eb76c4a54e67598df815abe79dda4b97
0f79c3f3e971e1af245a3551b53a8737	d787f83a93f12eb56db58c1268f944e0
0f79c3f3e971e1af245a3551b53a8737	eb76c4a54e67598df815abe79dda4b97
b259a593d2ac9619df8c8a5a6c2717a2	9bdef7d91f7c5a618c769110e712745b
b259a593d2ac9619df8c8a5a6c2717a2	7ef47cedc3cf1b545688ccef17b8cfed
b259a593d2ac9619df8c8a5a6c2717a2	391e1830d381c2f388575154a12b19a8
d296c101daa88a51f6ca8cfc1ac79b50	53c3bce66e43be4f209556518c2fcb54
9bdef7d91f7c5a618c769110e712745b	7ef47cedc3cf1b545688ccef17b8cfed
9bdef7d91f7c5a618c769110e712745b	9b47b8678d84ea8a0f9fe6c4ec599918
9bdef7d91f7c5a618c769110e712745b	391e1830d381c2f388575154a12b19a8
14c879f3f5d8ed93a09f6090d77c2cc3	d309cd6396e744600c943fada20f686a
fa14d4fe2f19414de3ebd9f63d5c0169	577ef1154f3240ad5b9b413aa7346a1e
3b8a614226a953a8cd9526fca6fe9ba5	45fbc6d3e05ebd93369ce542e8f2322d
53c3bce66e43be4f209556518c2fcb54	49182f81e6a13cf5eaa496d51fea6406
53c3bce66e43be4f209556518c2fcb54	1700002963a49da13542e0726b7bb758
53c3bce66e43be4f209556518c2fcb54	6883966fd8f918a4aa29be29d2c386fb
49182f81e6a13cf5eaa496d51fea6406	1700002963a49da13542e0726b7bb758
49182f81e6a13cf5eaa496d51fea6406	6883966fd8f918a4aa29be29d2c386fb
1700002963a49da13542e0726b7bb758	6883966fd8f918a4aa29be29d2c386fb
d1c38a09acc34845c6be3a127a5aacaf	3214a6d842cc69597f9edf26df552e43
d1c38a09acc34845c6be3a127a5aacaf	3cef96dcc9b8035d23f69e30bb19218a
58d4d1e7b1e97b258c9ed0b37e02d087	b2f627fff19fda463cb386442eac2b3d
7750ca3559e5b8e1f44210283368fc16	b2f627fff19fda463cb386442eac2b3d
5d44ee6f2c3f71b73125876103c8f6c4	d999ac77ec9c98bd436d1016a6a8276a
5d44ee6f2c3f71b73125876103c8f6c4	26dd3e3520fb7e479ba6e8f53f150d10
5d44ee6f2c3f71b73125876103c8f6c4	84d2a013f34a449185e0a8b510929235
5d44ee6f2c3f71b73125876103c8f6c4	372947b7bd051e92b51e3592fc437d78
5d44ee6f2c3f71b73125876103c8f6c4	bfaf03e3d41e25b94457fadfbc4521eb
5d44ee6f2c3f71b73125876103c8f6c4	b6b3485c6734a0d18d966d2ca4311499
5d44ee6f2c3f71b73125876103c8f6c4	1e9491470749d5b0e361ce4f0b24d037
5d44ee6f2c3f71b73125876103c8f6c4	b36b959e8edd9be3b4a2b01742259810
5d44ee6f2c3f71b73125876103c8f6c4	84532fb3fd1d8145737e673af93315e8
5d44ee6f2c3f71b73125876103c8f6c4	7fd23d812013ce3b530b821d855bccbf
5d44ee6f2c3f71b73125876103c8f6c4	69f98b8fa682e5455b51a131aed3394d
5d44ee6f2c3f71b73125876103c8f6c4	6616758da438b02b8d360ad83a5b3d77
5d44ee6f2c3f71b73125876103c8f6c4	0bf28731c890f78031df29d4be2d85e5
5d44ee6f2c3f71b73125876103c8f6c4	b2f627fff19fda463cb386442eac2b3d
5d44ee6f2c3f71b73125876103c8f6c4	ea87de84e18a339d4efa00144c5b0fe3
5d44ee6f2c3f71b73125876103c8f6c4	c8c41c4a18675a74e01c8a20e8a0f662
5d44ee6f2c3f71b73125876103c8f6c4	c28f6ae146390a9c1b923233ef556c66
5d44ee6f2c3f71b73125876103c8f6c4	6d472067aa816c2b00e374dd4fe60fe7
eb6fdc36b281b7d5eabf33396c2683a2	b2f627fff19fda463cb386442eac2b3d
cdc0d6e63aa8e41c89689f54970bb35f	b2f627fff19fda463cb386442eac2b3d
3871bd64012152bfb53fdf04b401193f	b2f627fff19fda463cb386442eac2b3d
c361bc7b2c033a83d663b8d9fb4be56e	b2f627fff19fda463cb386442eac2b3d
9cf81d8026a9018052c429cc4e56739b	b2f627fff19fda463cb386442eac2b3d
c3992e9a68c5ae12bd18488bc579b30d	b2f627fff19fda463cb386442eac2b3d
6a10bbd480e4c5573d8f3af73ae0454b	b2f627fff19fda463cb386442eac2b3d
6a10bbd480e4c5573d8f3af73ae0454b	cbef46321026d8404bc3216d4774c8a9
6a10bbd480e4c5573d8f3af73ae0454b	1f4fe6a4411edc2ff625888b4093e917
d86ea612dec96096c5e0fcc8dd42ab6d	b2f627fff19fda463cb386442eac2b3d
851ddf5058cf22df63d3344ad89919cf	b2f627fff19fda463cb386442eac2b3d
94c7bb58efc3b337800875b5d382a072	75df63609809c7a2052fdffe5c00a84e
94c7bb58efc3b337800875b5d382a072	4e9cec1f583056459111d63e24f3b8ef
94c7bb58efc3b337800875b5d382a072	ca793d8b79c1b6665cf109d6077a8277
94c7bb58efc3b337800875b5d382a072	a36b598abb934e4528412e5a2127b931
94c7bb58efc3b337800875b5d382a072	6b8eba43551742214453411664a0dcc8
94c7bb58efc3b337800875b5d382a072	7ba0691b7777b6581397456412a41390
94c7bb58efc3b337800875b5d382a072	8d9766a69b764fefc12f56739424d136
94c7bb58efc3b337800875b5d382a072	b2f627fff19fda463cb386442eac2b3d
94c7bb58efc3b337800875b5d382a072	d2cd33e9c0236a8c2d8bd3fa91ad3acf
94c7bb58efc3b337800875b5d382a072	46922a0880a8f11f8f69cbb52b1396be
94c7bb58efc3b337800875b5d382a072	39cd7b469beae7c617c73e0d008195ef
94c7bb58efc3b337800875b5d382a072	35464c848f410e55a13bb9d78e7fddd0
996a7fa078cc36c46d02f9af3bef918b	b2f627fff19fda463cb386442eac2b3d
06138bc5af6023646ede0e1f7c1eac75	b2f627fff19fda463cb386442eac2b3d
06138bc5af6023646ede0e1f7c1eac75	8f121ce07d74717e0b1f21d122e04521
dc82d632c9fcecb0778afbc7924494a6	b2f627fff19fda463cb386442eac2b3d
f76a89f0cb91bc419542ce9fa43902dc	b2f627fff19fda463cb386442eac2b3d
f76a89f0cb91bc419542ce9fa43902dc	46922a0880a8f11f8f69cbb52b1396be
c24cd76e1ce41366a4bbe8a49b02a028	d96409bf894217686ba124d7356686c9
c24cd76e1ce41366a4bbe8a49b02a028	e4a6222cdb5b34375400904f03d8e6a5
7a614fd06c325499f1680b9896beedeb	e4a6222cdb5b34375400904f03d8e6a5
19f3cd308f1455b3fa09a282e0d496f4	e4a6222cdb5b34375400904f03d8e6a5
45fbc6d3e05ebd93369ce542e8f2322d	e4a6222cdb5b34375400904f03d8e6a5
eda80a3d5b344bc40f3bc04f65b7a357	f7664060cc52bc6f3d620bcedc94a4b6
eda80a3d5b344bc40f3bc04f65b7a357	e4a6222cdb5b34375400904f03d8e6a5
f7664060cc52bc6f3d620bcedc94a4b6	e4a6222cdb5b34375400904f03d8e6a5
c0e190d8267e36708f955d7ab048990d	69adc1e107f7f7d035d7baf04342e1ca
e56954b4f6347e897f954495eab16a88	e4a6222cdb5b34375400904f03d8e6a5
a4f23670e1833f3fdb077ca70bbd5d66	e4a6222cdb5b34375400904f03d8e6a5
6c9882bbac1c7093bd25041881277658	e4a6222cdb5b34375400904f03d8e6a5
3cec07e9ba5f5bb252d13f5f431e4bbb	38db3aed920cf82ab059bfccbd02be6a
e4a6222cdb5b34375400904f03d8e6a5	4734ba6f3de83d861c3176a6273cac6d
6da9003b743b65f4c0ccd295cc484e57	57aeee35c98205091e18d1140e9f38cf
7e83722522e8aeb7512b7075311316b7	939314105ce8701e67489642ef4d49e8
7e83722522e8aeb7512b7075311316b7	309a8e73b2cdb95fc1affa8845504e87
7e83722522e8aeb7512b7075311316b7	17b3c7061788dbe82de5abe9f6fe22b3
7e83722522e8aeb7512b7075311316b7	5b168fdba5ee5ea262cc2d4c0b457697
7e83722522e8aeb7512b7075311316b7	f12ee9734e1edf70ed02d9829018b3d9
7e83722522e8aeb7512b7075311316b7	bd0cc810b580b35884bd9df37c0e8b0f
7e83722522e8aeb7512b7075311316b7	fecf2c550171d3195c879d115440ae45
40b11f9780532e8b86ba9087df3dcdb6	8b6041792aeeeef69b5ba034cb7577b7
40b11f9780532e8b86ba9087df3dcdb6	fdfb747f3811c255ad0e32fce91d72df
40b11f9780532e8b86ba9087df3dcdb6	df343f6b84a0ed60c40db9e2cede73c1
1579779b98ce9edb98dd85606f2c119d	2f37d10131f2a483a8dd005b3d14b0d9
678ef2366ccbd2b30add8cc799fe8a4e	25f1dd619a9da443c7a26bf223e4b3d5
678ef2366ccbd2b30add8cc799fe8a4e	700bae080c7222dde6f7dc9d88480c25
54b149c85a34277cbc618d512070c378	6a83c731660fcc9f14e1ce0b62d45eb9
54b149c85a34277cbc618d512070c378	bf99ef9164ac828f4bef7a63710757b9
54b149c85a34277cbc618d512070c378	3c1e4bd67169b8153e0047536c9f541e
54b149c85a34277cbc618d512070c378	481d462e46c2ab976294271a175b8929
e9074df9d70cb6f30fa378e92edbb490	d958628e70134d9e1e17499a9d815a71
e9074df9d70cb6f30fa378e92edbb490	6a83c731660fcc9f14e1ce0b62d45eb9
e9074df9d70cb6f30fa378e92edbb490	bf99ef9164ac828f4bef7a63710757b9
e9074df9d70cb6f30fa378e92edbb490	a7471fdc77b3435276507cc8f2dc2569
e9074df9d70cb6f30fa378e92edbb490	3c1e4bd67169b8153e0047536c9f541e
e9074df9d70cb6f30fa378e92edbb490	481d462e46c2ab976294271a175b8929
b4df9f494056d51f86c7f1a89850c467	12ced2db6f0193dda91ba86224ea1cd8
b4df9f494056d51f86c7f1a89850c467	1da546f25222c1ee710cf7e2f7a3ff0c
12ced2db6f0193dda91ba86224ea1cd8	fc8fdb29501a6289b7bc8b0bdd8155df
12ced2db6f0193dda91ba86224ea1cd8	1da546f25222c1ee710cf7e2f7a3ff0c
12ced2db6f0193dda91ba86224ea1cd8	f9ea301093a1aa4b23743e432cb0e33b
12ced2db6f0193dda91ba86224ea1cd8	05f06ecaefa00d025fe0b2e8cd776699
12ced2db6f0193dda91ba86224ea1cd8	141facdacb30c9b2e86172c3cfdbecc1
352fe25daf686bdb4edca223c921acea	07cdfd23373b17c6b337251c22b7ea57
089c710c918b50da402b96d0601ee1a0	ea90e42eb981294a7fb36b39326d9617
089c710c918b50da402b96d0601ee1a0	b6f97e6f0fd175613910d613d574d0cb
9a5748a2fbaa6564d05d7f2ae29a9355	e1696007be4eefb81b1a1d39ce48681b
9a5748a2fbaa6564d05d7f2ae29a9355	21fe5b8ba755eeaece7a450849876228
9a5748a2fbaa6564d05d7f2ae29a9355	8e68c3c7bf14ad0bcaba52babfa470bd
9a5748a2fbaa6564d05d7f2ae29a9355	1175defd049d3301e047ce50d93e9c7a
436daf7e5bdda10a4194fa6e7fb100d9	5a3410ae084b436a9e409db373196471
436daf7e5bdda10a4194fa6e7fb100d9	26f0ad95e01b8616a7833ee4b289815b
436daf7e5bdda10a4194fa6e7fb100d9	757eaa74c03af8ec29203a6a0c3457aa
436daf7e5bdda10a4194fa6e7fb100d9	cc13c58ba4b8aa477b01d99289faa968
436daf7e5bdda10a4194fa6e7fb100d9	36855ae97e2115133b421f92b664e5da
436daf7e5bdda10a4194fa6e7fb100d9	e11f12430782bff9553b65f2be26d907
436daf7e5bdda10a4194fa6e7fb100d9	622947a06b2eedeb1bf9282d4c61b7f1
436daf7e5bdda10a4194fa6e7fb100d9	366db7a591a75efd125cb44641124f2e
436daf7e5bdda10a4194fa6e7fb100d9	a6a946f7265ed7f28a6425ee76621c3a
436daf7e5bdda10a4194fa6e7fb100d9	ac82ed7da82faebe98f99b087944502c
436daf7e5bdda10a4194fa6e7fb100d9	7e806cac30fa898ea5f94dd6224f49c8
436daf7e5bdda10a4194fa6e7fb100d9	b2909c95b8276677c385c18f23b60a68
636fa06b74cdd6a17452e1e1ece7e7d7	816826c162e44db293e93d2d4c390ae3
636fa06b74cdd6a17452e1e1ece7e7d7	cd8b6b3c5d37cd78b6de2c4b5e80b15d
636fa06b74cdd6a17452e1e1ece7e7d7	7fd23d812013ce3b530b821d855bccbf
636fa06b74cdd6a17452e1e1ece7e7d7	d596729bcd45c9544aac809c726ea090
816826c162e44db293e93d2d4c390ae3	cd8b6b3c5d37cd78b6de2c4b5e80b15d
816826c162e44db293e93d2d4c390ae3	7fd23d812013ce3b530b821d855bccbf
816826c162e44db293e93d2d4c390ae3	d596729bcd45c9544aac809c726ea090
9b0005630544ac4e9a1a1f619f539b51	7c8150213491f29a32e41242e2fdf55a
9b0005630544ac4e9a1a1f619f539b51	80e0f2352f868abb3e8fe7238c6103ac
9b0005630544ac4e9a1a1f619f539b51	b5488aeff42889188d03c9895255cecc
9b0005630544ac4e9a1a1f619f539b51	3a20f62a0af1aa152670bab3c602feed
9b0005630544ac4e9a1a1f619f539b51	64f1f27bf1b4ec22924fd0acb550c235
9b0005630544ac4e9a1a1f619f539b51	0c8ce55163055c4da50a81e0a273468c
9b0005630544ac4e9a1a1f619f539b51	fb577e980675cae874a4956e5f1937c3
9b0005630544ac4e9a1a1f619f539b51	c5ff2543b53f4cc0ad3819a36752467b
165d6d6efc3c235ff0c042d3d8cfa8fd	8d1bbb12caa36ae8ddde2d960b5c2950
165d6d6efc3c235ff0c042d3d8cfa8fd	e0034a76c1f340348a2ac9abf6fc7a85
165d6d6efc3c235ff0c042d3d8cfa8fd	da03ec3df4a3182b2235d387e94b66cb
165d6d6efc3c235ff0c042d3d8cfa8fd	900ed5ed4aeef20ab790a57aeb7fc796
165d6d6efc3c235ff0c042d3d8cfa8fd	ec89424d083c1e5564c57a7c904aba2e
165d6d6efc3c235ff0c042d3d8cfa8fd	d28b6a4077491078708c95d4e8f35d68
165d6d6efc3c235ff0c042d3d8cfa8fd	f142c6067e6345134c6728f299cf4c1e
165d6d6efc3c235ff0c042d3d8cfa8fd	3d194d58a6470121c92f29c1ee4c936f
f766062778cfe284c267e9bb1bd5499d	58efa70ac9501993f69ac68489db09ad
f766062778cfe284c267e9bb1bd5499d	100f962d991f6846fc9b3e6699ed9b13
f766062778cfe284c267e9bb1bd5499d	e13dd027be0f2152ce387ac0ea83d863
f766062778cfe284c267e9bb1bd5499d	a560821217fdeb2bb8f4921f526dcf50
f766062778cfe284c267e9bb1bd5499d	8ad52eb96c5f3337ba70f9b251310984
f766062778cfe284c267e9bb1bd5499d	3a06105cf87a4a0d2b22ca218aca4783
f766062778cfe284c267e9bb1bd5499d	2f88d23e18b9c290f92240a327d865e8
f766062778cfe284c267e9bb1bd5499d	6b193c9c6c6065dc86212c6e17e42b71
f766062778cfe284c267e9bb1bd5499d	56497e4ee7adaa68126174b985b7081c
f766062778cfe284c267e9bb1bd5499d	e50f835e19789b8995b9bc6f8779f4e2
f766062778cfe284c267e9bb1bd5499d	b0ba3ef0fbb84634cbda64006c598618
7c8150213491f29a32e41242e2fdf55a	80e0f2352f868abb3e8fe7238c6103ac
7c8150213491f29a32e41242e2fdf55a	b5488aeff42889188d03c9895255cecc
7c8150213491f29a32e41242e2fdf55a	3a20f62a0af1aa152670bab3c602feed
7c8150213491f29a32e41242e2fdf55a	64f1f27bf1b4ec22924fd0acb550c235
7c8150213491f29a32e41242e2fdf55a	0c8ce55163055c4da50a81e0a273468c
7c8150213491f29a32e41242e2fdf55a	fb577e980675cae874a4956e5f1937c3
7c8150213491f29a32e41242e2fdf55a	c5ff2543b53f4cc0ad3819a36752467b
8d1bbb12caa36ae8ddde2d960b5c2950	e0034a76c1f340348a2ac9abf6fc7a85
8d1bbb12caa36ae8ddde2d960b5c2950	da03ec3df4a3182b2235d387e94b66cb
8d1bbb12caa36ae8ddde2d960b5c2950	900ed5ed4aeef20ab790a57aeb7fc796
8d1bbb12caa36ae8ddde2d960b5c2950	ec89424d083c1e5564c57a7c904aba2e
8d1bbb12caa36ae8ddde2d960b5c2950	d28b6a4077491078708c95d4e8f35d68
8d1bbb12caa36ae8ddde2d960b5c2950	f142c6067e6345134c6728f299cf4c1e
8d1bbb12caa36ae8ddde2d960b5c2950	3d194d58a6470121c92f29c1ee4c936f
1ad4dc0986f8e453fad705c87ed6dfda	51cc7e40d9f3156d0edaeb03255c29f4
1ad4dc0986f8e453fad705c87ed6dfda	51b8124b9aa747da1d75808559681899
1ad4dc0986f8e453fad705c87ed6dfda	54f4472e596fa8826686790226920fa7
1ad4dc0986f8e453fad705c87ed6dfda	0226542688e5dc36cf47b133ef4e7237
1ad4dc0986f8e453fad705c87ed6dfda	c0da43734b3ba823109bb5a29ae4cec9
87ae6fb631f7c8a627e8e28785d9992d	240c945bb72980130446fc2b40fbb8e0
87ae6fb631f7c8a627e8e28785d9992d	4764f37856fc727f70b666b8d0c4ab7a
87ae6fb631f7c8a627e8e28785d9992d	2ad9e5e943e43cad612a7996c12a8796
87ae6fb631f7c8a627e8e28785d9992d	34ffeb359a192eb8174b6854643cc046
87ae6fb631f7c8a627e8e28785d9992d	56db57b4db0a6fcb7f9e0c0b504f6472
87ae6fb631f7c8a627e8e28785d9992d	5505712229fb1eb500efadddc0353264
87ae6fb631f7c8a627e8e28785d9992d	aba18772fc70c8cbf79a79f413ef102b
87ae6fb631f7c8a627e8e28785d9992d	e36286b94d3c219f414e0427e5f73aa5
87ae6fb631f7c8a627e8e28785d9992d	d309cd6396e744600c943fada20f686a
87ae6fb631f7c8a627e8e28785d9992d	cb953f6ca5923f7517125db46ed1293d
d4a7d6def9138bb65e8a419c473a4d16	57362c74575e8bb32e618ce073f4d8e6
d4a7d6def9138bb65e8a419c473a4d16	401dce020a4c8619924067bb0b098f85
d4a7d6def9138bb65e8a419c473a4d16	c1b665815e1a2d6506a69d4e32a02fb3
d4a7d6def9138bb65e8a419c473a4d16	07cb1a3a99d5c43800d9e86cd4d5f77f
d4a7d6def9138bb65e8a419c473a4d16	cf9ff750f6775185202feab86dce34c3
d4a7d6def9138bb65e8a419c473a4d16	5761547e8b52b26d2f7f9bdc41e0336a
d4a7d6def9138bb65e8a419c473a4d16	42f67ee6edf8958816e38b124609c38f
d4a7d6def9138bb65e8a419c473a4d16	1a12488a1e9d664c3dc0832ee94b67c5
d4a7d6def9138bb65e8a419c473a4d16	bab0f742373b1c7c3c62aeda2e7dd8bf
88877c02a17a70356ccf94a415c454ff	51c807b4fe8dfbe0e36373fb415d2e65
88877c02a17a70356ccf94a415c454ff	f71b273d03661de9d8ded6ff7ade4b7a
57362c74575e8bb32e618ce073f4d8e6	401dce020a4c8619924067bb0b098f85
57362c74575e8bb32e618ce073f4d8e6	c1b665815e1a2d6506a69d4e32a02fb3
57362c74575e8bb32e618ce073f4d8e6	07cb1a3a99d5c43800d9e86cd4d5f77f
57362c74575e8bb32e618ce073f4d8e6	cf9ff750f6775185202feab86dce34c3
57362c74575e8bb32e618ce073f4d8e6	5761547e8b52b26d2f7f9bdc41e0336a
57362c74575e8bb32e618ce073f4d8e6	42f67ee6edf8958816e38b124609c38f
57362c74575e8bb32e618ce073f4d8e6	1a12488a1e9d664c3dc0832ee94b67c5
57362c74575e8bb32e618ce073f4d8e6	bab0f742373b1c7c3c62aeda2e7dd8bf
3445ee86ba8817378a8577a75444f5d7	ff40b691c06418347e31890b6fc1e29f
3445ee86ba8817378a8577a75444f5d7	93c6c0bd09a280606df12f66752d7b76
3445ee86ba8817378a8577a75444f5d7	c0b9b187cfd326a101efae8da2a1936e
3445ee86ba8817378a8577a75444f5d7	dacb0ad1b87a47e298cfd44e57bba042
3445ee86ba8817378a8577a75444f5d7	01e651518630062d985188c1f0dbd83a
3445ee86ba8817378a8577a75444f5d7	29a3d252405fb67dcf7e17e04522fff0
3445ee86ba8817378a8577a75444f5d7	60b4471e1fb1e8e0d266d97071669ccb
cd8b6b3c5d37cd78b6de2c4b5e80b15d	7fd23d812013ce3b530b821d855bccbf
cd8b6b3c5d37cd78b6de2c4b5e80b15d	d596729bcd45c9544aac809c726ea090
99378cd3ab9283c8691cc58b863ccc4d	0fe473396242072e84af286632d3f0ff
99378cd3ab9283c8691cc58b863ccc4d	3126ed973cbecde2bbffe419f139f456
99378cd3ab9283c8691cc58b863ccc4d	a63fc8c5d915e1f1a40f40e6c7499863
99378cd3ab9283c8691cc58b863ccc4d	fc095b4f8d0d50d30b1afedbf74fcff1
99378cd3ab9283c8691cc58b863ccc4d	2fde8cfb613fd3e898205d1dab47f625
b2b9efa258316b09890cf697c00be8a6	39acb542878b92997468cd17aa72399e
b2b9efa258316b09890cf697c00be8a6	2210bc8c8682f678d552ff7add41b418
b2b9efa258316b09890cf697c00be8a6	6964e9d5cd1aab8c7c72b12b77f2fd20
b2b9efa258316b09890cf697c00be8a6	8b024d7a384eb3df4157cd1e53027137
b2b9efa258316b09890cf697c00be8a6	5b32eb1adf7d661dfc01777ed24cc7ad
67da624214ee8e89992ce70459e669a3	ff70ea41bc4d78c076f1a002add81da6
67da624214ee8e89992ce70459e669a3	efaf6bf0f5a9fc501c049e2fc85f8be4
67da624214ee8e89992ce70459e669a3	3ec7b0f8bc5bf7eb2a73ea78a115d94a
67da624214ee8e89992ce70459e669a3	1683c30db91283155060d1b8a7cb807a
67da624214ee8e89992ce70459e669a3	62c1b075041300455ec2b54495d93c99
67da624214ee8e89992ce70459e669a3	5dc86332c108bc63cafa5c4ea0d34ae1
67da624214ee8e89992ce70459e669a3	3b2ff9c47986ef61423036108826a581
67da624214ee8e89992ce70459e669a3	ed01e572aa3ed64fe279b2d56b144e42
e467959ffcd45714c153f28692416c39	e5060c47839ae5b62a327be0310f7981
e467959ffcd45714c153f28692416c39	d947c9ca81cef801cd8cd633c0e9b483
e467959ffcd45714c153f28692416c39	0bc31738ade477d18216072cd80aa019
e467959ffcd45714c153f28692416c39	a74e18755ac9197a540cecc5b0256935
e467959ffcd45714c153f28692416c39	0ccb9c4f617f6da1b237ad8302672d3a
e467959ffcd45714c153f28692416c39	b8f79bd837fe105792717bfd96b5a5a0
e467959ffcd45714c153f28692416c39	a409a00df31982807386f27f8dc84407
39acb542878b92997468cd17aa72399e	2210bc8c8682f678d552ff7add41b418
39acb542878b92997468cd17aa72399e	6964e9d5cd1aab8c7c72b12b77f2fd20
39acb542878b92997468cd17aa72399e	8b024d7a384eb3df4157cd1e53027137
39acb542878b92997468cd17aa72399e	5b32eb1adf7d661dfc01777ed24cc7ad
e5060c47839ae5b62a327be0310f7981	d710c019bc0db2d7334b7fbfcdb5e171
e5060c47839ae5b62a327be0310f7981	0bc31738ade477d18216072cd80aa019
e5060c47839ae5b62a327be0310f7981	b8f79bd837fe105792717bfd96b5a5a0
e5060c47839ae5b62a327be0310f7981	34547f7d214265ed715e40b7e2866272
b24c2746c61a04d2ee059ada217c39a7	d6979f4b1fc40f9d720e42d4ce13bb10
b24c2746c61a04d2ee059ada217c39a7	4b4053f74ead8706cc643fccdbb9c85c
b24c2746c61a04d2ee059ada217c39a7	4ab35559cc92240547c18e228f234484
d6979f4b1fc40f9d720e42d4ce13bb10	50f5a0b224ddb1270e0f523c7efae216
d6979f4b1fc40f9d720e42d4ce13bb10	4b4053f74ead8706cc643fccdbb9c85c
d6979f4b1fc40f9d720e42d4ce13bb10	4ab35559cc92240547c18e228f234484
16e89c067271451870b831a22e05a136	87760659a610879e83b0cb7684dc821e
16e89c067271451870b831a22e05a136	f99f66c4ee12dec951c234ad811b6716
16e89c067271451870b831a22e05a136	d374d0c18780e492c3d2e63f91752d0d
16e89c067271451870b831a22e05a136	ebea519cc0cae7f746ec818c8df32992
16e89c067271451870b831a22e05a136	06908932bbf6e2930a902e9597fa5e58
16e89c067271451870b831a22e05a136	90342b048ad8a0b5ad5411839c02c169
16e89c067271451870b831a22e05a136	dbb500b2959b76223815fa8c62550516
16e89c067271451870b831a22e05a136	5e18f86fad006a5846541997511989d5
16e89c067271451870b831a22e05a136	182f8293cae1335760d41293823dfe4f
c578b62099f8ac80c1f66028b53f7f07	c30671584190a925103ec62a394de6ad
c578b62099f8ac80c1f66028b53f7f07	04a4c9f670dd1e631d7f51ba246d0acb
c578b62099f8ac80c1f66028b53f7f07	239771729fe22c7c1bdbf136f7304eed
c578b62099f8ac80c1f66028b53f7f07	daf133207e15777509621aaa83cb54fb
c578b62099f8ac80c1f66028b53f7f07	6d070738b274ed8c45fba848a4a3760b
c578b62099f8ac80c1f66028b53f7f07	fdfb747f3811c255ad0e32fce91d72df
c578b62099f8ac80c1f66028b53f7f07	1f539e92146eac32306bcb0f8ba374ec
c578b62099f8ac80c1f66028b53f7f07	68f1b1593fb9c9a9d72235f350541e18
c578b62099f8ac80c1f66028b53f7f07	73751fa59c3cfa96c7d3330adb106066
c578b62099f8ac80c1f66028b53f7f07	d56af33e24d2a02c40a53b26fde2bc4a
87760659a610879e83b0cb7684dc821e	f99f66c4ee12dec951c234ad811b6716
87760659a610879e83b0cb7684dc821e	d374d0c18780e492c3d2e63f91752d0d
87760659a610879e83b0cb7684dc821e	ebea519cc0cae7f746ec818c8df32992
87760659a610879e83b0cb7684dc821e	06908932bbf6e2930a902e9597fa5e58
87760659a610879e83b0cb7684dc821e	90342b048ad8a0b5ad5411839c02c169
87760659a610879e83b0cb7684dc821e	dbb500b2959b76223815fa8c62550516
87760659a610879e83b0cb7684dc821e	5e18f86fad006a5846541997511989d5
87760659a610879e83b0cb7684dc821e	182f8293cae1335760d41293823dfe4f
6e44a15980d1d21fcbc528c9cc30556d	eeb5561fc3656ff7933e06dee6f691ea
6e44a15980d1d21fcbc528c9cc30556d	f72838a46139d9e8c1d71c9204376a88
6e44a15980d1d21fcbc528c9cc30556d	594bb72600bc476f01ca77d1ad789b3c
6e44a15980d1d21fcbc528c9cc30556d	828cd6ab1ee35cb91f8456953faab8c5
6e44a15980d1d21fcbc528c9cc30556d	0750d1f8cb09fd3827c098ecc54ea394
6e44a15980d1d21fcbc528c9cc30556d	a171a609ed56e7abed4ce4672c16507f
6e44a15980d1d21fcbc528c9cc30556d	fafb6206d62f162cb7ba58187fd7d32c
6e44a15980d1d21fcbc528c9cc30556d	c7d221904d33bef269cad82b3a085cf4
6e44a15980d1d21fcbc528c9cc30556d	4072c1d979190d2cd781f241908d3a73
f99f66c4ee12dec951c234ad811b6716	d374d0c18780e492c3d2e63f91752d0d
f99f66c4ee12dec951c234ad811b6716	ebea519cc0cae7f746ec818c8df32992
f99f66c4ee12dec951c234ad811b6716	06908932bbf6e2930a902e9597fa5e58
f99f66c4ee12dec951c234ad811b6716	90342b048ad8a0b5ad5411839c02c169
f99f66c4ee12dec951c234ad811b6716	dbb500b2959b76223815fa8c62550516
f99f66c4ee12dec951c234ad811b6716	5e18f86fad006a5846541997511989d5
f99f66c4ee12dec951c234ad811b6716	182f8293cae1335760d41293823dfe4f
48a52d5cf371cff4f7f3988a5b577780	d9e76e452a5ee37e51bf5c74ad9138e2
48a52d5cf371cff4f7f3988a5b577780	da0c44a0f2442bf0f6402b4e71f21cfe
48a52d5cf371cff4f7f3988a5b577780	d64d8db365e7a0f663896871ecf242ce
48a52d5cf371cff4f7f3988a5b577780	cf9a063bb9be814a77a491171cca236d
48a52d5cf371cff4f7f3988a5b577780	a3d3dbc847cd87afa071a8913e0d12b2
48a52d5cf371cff4f7f3988a5b577780	bfaac30872cb86835b1fd11b4e4129d8
48a52d5cf371cff4f7f3988a5b577780	af5ed76b466a037cd7b9b1cefef578ba
48a52d5cf371cff4f7f3988a5b577780	b7f99d8804d5074b1bac7023d115dcad
48a52d5cf371cff4f7f3988a5b577780	811cf46d61c9ae564bf7fa4b5abc639b
d9e76e452a5ee37e51bf5c74ad9138e2	da0c44a0f2442bf0f6402b4e71f21cfe
d9e76e452a5ee37e51bf5c74ad9138e2	d64d8db365e7a0f663896871ecf242ce
d9e76e452a5ee37e51bf5c74ad9138e2	cf9a063bb9be814a77a491171cca236d
d9e76e452a5ee37e51bf5c74ad9138e2	a3d3dbc847cd87afa071a8913e0d12b2
d9e76e452a5ee37e51bf5c74ad9138e2	bfaac30872cb86835b1fd11b4e4129d8
d9e76e452a5ee37e51bf5c74ad9138e2	af5ed76b466a037cd7b9b1cefef578ba
d9e76e452a5ee37e51bf5c74ad9138e2	b7f99d8804d5074b1bac7023d115dcad
d9e76e452a5ee37e51bf5c74ad9138e2	811cf46d61c9ae564bf7fa4b5abc639b
304678bd2a45713cc7bfcb1a9e19c8e4	84c747c5f47c2da1ea8f0bf81f2b6e11
304678bd2a45713cc7bfcb1a9e19c8e4	c7c0ebd70503a8c3e75441a319938d52
304678bd2a45713cc7bfcb1a9e19c8e4	27a776f3894b8fedae942a6e2ecd8082
304678bd2a45713cc7bfcb1a9e19c8e4	776b55b5ec8eda392aec950f51b2e1ec
304678bd2a45713cc7bfcb1a9e19c8e4	24f4220d71827b21200c0783fa0a3ca7
304678bd2a45713cc7bfcb1a9e19c8e4	f90a844dcd01c619573d3e783ef867a4
0e327f32dbb22d433600688b7e9af0db	70d355680e628fe1c552221f690d8da4
0e327f32dbb22d433600688b7e9af0db	4810e3ec0a42f9824768643af3d99313
0e327f32dbb22d433600688b7e9af0db	d3b5cb5dec3aa02af6dd16a5738b6b04
0e327f32dbb22d433600688b7e9af0db	9e06933b93b8ec7f863656f6f08f0417
0e327f32dbb22d433600688b7e9af0db	51d81424aa2d36bf4248ae8a4a3cc885
0e327f32dbb22d433600688b7e9af0db	313686839349f02ad9f7bf1ec81db552
0e327f32dbb22d433600688b7e9af0db	7b672a4ef6b0fe8b994efa382c5a53c3
0e327f32dbb22d433600688b7e9af0db	017e3cdfbb52cd9828ec3136354c54b2
c30671584190a925103ec62a394de6ad	04a4c9f670dd1e631d7f51ba246d0acb
c30671584190a925103ec62a394de6ad	239771729fe22c7c1bdbf136f7304eed
c30671584190a925103ec62a394de6ad	daf133207e15777509621aaa83cb54fb
c30671584190a925103ec62a394de6ad	6d070738b274ed8c45fba848a4a3760b
c30671584190a925103ec62a394de6ad	fdfb747f3811c255ad0e32fce91d72df
c30671584190a925103ec62a394de6ad	1f539e92146eac32306bcb0f8ba374ec
c30671584190a925103ec62a394de6ad	68f1b1593fb9c9a9d72235f350541e18
c30671584190a925103ec62a394de6ad	73751fa59c3cfa96c7d3330adb106066
c30671584190a925103ec62a394de6ad	d56af33e24d2a02c40a53b26fde2bc4a
04a4c9f670dd1e631d7f51ba246d0acb	239771729fe22c7c1bdbf136f7304eed
04a4c9f670dd1e631d7f51ba246d0acb	daf133207e15777509621aaa83cb54fb
04a4c9f670dd1e631d7f51ba246d0acb	6d070738b274ed8c45fba848a4a3760b
04a4c9f670dd1e631d7f51ba246d0acb	fdfb747f3811c255ad0e32fce91d72df
04a4c9f670dd1e631d7f51ba246d0acb	1f539e92146eac32306bcb0f8ba374ec
04a4c9f670dd1e631d7f51ba246d0acb	68f1b1593fb9c9a9d72235f350541e18
04a4c9f670dd1e631d7f51ba246d0acb	73751fa59c3cfa96c7d3330adb106066
04a4c9f670dd1e631d7f51ba246d0acb	d56af33e24d2a02c40a53b26fde2bc4a
bd6ccfa862163caf331815f4ec61f1af	0d04a410cb006735283e619ddc4e232c
bd6ccfa862163caf331815f4ec61f1af	e1b8e64b834cd7890255a3ef344dfe71
bd6ccfa862163caf331815f4ec61f1af	92ebe03166d8ff4b2bbd06077f92fb79
bd6ccfa862163caf331815f4ec61f1af	3544e424ddb90271172feb1b676a9e60
bd6ccfa862163caf331815f4ec61f1af	652f459cee095435e700320336aa415a
bd6ccfa862163caf331815f4ec61f1af	db8e1af0cb3aca1ae2d0018624204529
a620fe2c33c9580566adb1e9b61ffdbc	f57281a299f72ced62eb2bad73ba1338
a620fe2c33c9580566adb1e9b61ffdbc	6a83c731660fcc9f14e1ce0b62d45eb9
a620fe2c33c9580566adb1e9b61ffdbc	bcbcf8c3bf769e9c83157f9e8603e031
a620fe2c33c9580566adb1e9b61ffdbc	f1fc635f9e6f3c7c0da596e0e4043d9a
a620fe2c33c9580566adb1e9b61ffdbc	38281a755d3843e2bd060945522326e4
a620fe2c33c9580566adb1e9b61ffdbc	882868f86cbc35c3e7fc151124bfaf0d
a620fe2c33c9580566adb1e9b61ffdbc	d466c07ceb8f2e0704c4da35f9bd11c9
da0c44a0f2442bf0f6402b4e71f21cfe	d64d8db365e7a0f663896871ecf242ce
da0c44a0f2442bf0f6402b4e71f21cfe	cf9a063bb9be814a77a491171cca236d
da0c44a0f2442bf0f6402b4e71f21cfe	a3d3dbc847cd87afa071a8913e0d12b2
da0c44a0f2442bf0f6402b4e71f21cfe	bfaac30872cb86835b1fd11b4e4129d8
da0c44a0f2442bf0f6402b4e71f21cfe	af5ed76b466a037cd7b9b1cefef578ba
da0c44a0f2442bf0f6402b4e71f21cfe	b7f99d8804d5074b1bac7023d115dcad
da0c44a0f2442bf0f6402b4e71f21cfe	811cf46d61c9ae564bf7fa4b5abc639b
f57281a299f72ced62eb2bad73ba1338	6a83c731660fcc9f14e1ce0b62d45eb9
f57281a299f72ced62eb2bad73ba1338	bcbcf8c3bf769e9c83157f9e8603e031
f57281a299f72ced62eb2bad73ba1338	f1fc635f9e6f3c7c0da596e0e4043d9a
f57281a299f72ced62eb2bad73ba1338	38281a755d3843e2bd060945522326e4
f57281a299f72ced62eb2bad73ba1338	882868f86cbc35c3e7fc151124bfaf0d
f57281a299f72ced62eb2bad73ba1338	d466c07ceb8f2e0704c4da35f9bd11c9
0d04a410cb006735283e619ddc4e232c	e1b8e64b834cd7890255a3ef344dfe71
0d04a410cb006735283e619ddc4e232c	92ebe03166d8ff4b2bbd06077f92fb79
0d04a410cb006735283e619ddc4e232c	3544e424ddb90271172feb1b676a9e60
0d04a410cb006735283e619ddc4e232c	652f459cee095435e700320336aa415a
0d04a410cb006735283e619ddc4e232c	db8e1af0cb3aca1ae2d0018624204529
e1b8e64b834cd7890255a3ef344dfe71	92ebe03166d8ff4b2bbd06077f92fb79
e1b8e64b834cd7890255a3ef344dfe71	3544e424ddb90271172feb1b676a9e60
e1b8e64b834cd7890255a3ef344dfe71	652f459cee095435e700320336aa415a
e1b8e64b834cd7890255a3ef344dfe71	db8e1af0cb3aca1ae2d0018624204529
991d912445bd396599bbb31f697005bc	1fe165377d4907f0ea45a5397520b85c
991d912445bd396599bbb31f697005bc	63a99723ebb3af94d52b474c3b21dbe1
991d912445bd396599bbb31f697005bc	31f81674a348511b990af268ca3a8391
991d912445bd396599bbb31f697005bc	164bf317ea19ccfd9e97853edc2389f4
991d912445bd396599bbb31f697005bc	ba500f04049a8eece1e23e36ea7bbab0
991d912445bd396599bbb31f697005bc	5ba47c07b9b6a8f2718d94fa3f48fe9f
991d912445bd396599bbb31f697005bc	f7a82ce7e16d9687e7cd9a9feb85d187
991d912445bd396599bbb31f697005bc	72bcba983cd3b0bf1d4251311d8b3772
991d912445bd396599bbb31f697005bc	b0d6951563a26ffeb2405a9653b3b422
991d912445bd396599bbb31f697005bc	4deb952153ce3744d3c724aed6c09830
991d912445bd396599bbb31f697005bc	4b7f871c66be5ac7630c27bb5e21fe7f
991d912445bd396599bbb31f697005bc	b1bc40d056bad6ec6949d9bb6fee5e84
991d912445bd396599bbb31f697005bc	d9909824688daaad46d441eefd81eb38
991d912445bd396599bbb31f697005bc	a2232b5b6b17429cdff8ddc2f14ea8c9
991d912445bd396599bbb31f697005bc	b597460c506e8e35fb0cc1c1905dd3bc
9507c74173a9ba81960a3c9a5dbaa3fd	60e2126ffb2e2246df6c57b3797f2b48
9507c74173a9ba81960a3c9a5dbaa3fd	33fd393d90a52803bf43fa487413cf56
9507c74173a9ba81960a3c9a5dbaa3fd	06956e10db83a3243154d65e297620d1
9507c74173a9ba81960a3c9a5dbaa3fd	100d9f30ca54b18d14821dc88fea0631
58e4d44e550d0f7ee0a23d6b02d9b0db	f37cf9ea93740f0bd3177789c2b244e4
58e4d44e550d0f7ee0a23d6b02d9b0db	fea834beaf89cb0b8e3dcc21773bdab8
58e4d44e550d0f7ee0a23d6b02d9b0db	f75d99dda3af0d6a958fa06f2019d674
58e4d44e550d0f7ee0a23d6b02d9b0db	27889b1809f50c3cfcd8a30b4242878a
58e4d44e550d0f7ee0a23d6b02d9b0db	c4b31ce7d95c75ca70d50c19aef08bf1
58e4d44e550d0f7ee0a23d6b02d9b0db	c8c41c4a18675a74e01c8a20e8a0f662
58e4d44e550d0f7ee0a23d6b02d9b0db	06725569496062bb79a86ff4bc931950
58e4d44e550d0f7ee0a23d6b02d9b0db	6b15a5dc44e3676a5cf62e5ccf0d542e
58e4d44e550d0f7ee0a23d6b02d9b0db	12af59cd7f4ef7a1bd550a800e703af4
58e4d44e550d0f7ee0a23d6b02d9b0db	cb70a510d7c83a14b374c56b7ed2ed83
60e2126ffb2e2246df6c57b3797f2b48	33fd393d90a52803bf43fa487413cf56
60e2126ffb2e2246df6c57b3797f2b48	06956e10db83a3243154d65e297620d1
60e2126ffb2e2246df6c57b3797f2b48	100d9f30ca54b18d14821dc88fea0631
60e2126ffb2e2246df6c57b3797f2b48	c1aa0aa8162b681633fe3895c05d3b0e
74633dc3ab2e714eeba0bd6624b0799d	57d69b8c4d53a3fdcae582b026285ca9
74633dc3ab2e714eeba0bd6624b0799d	a5cd92b1a01bd0ea521e760bae04ef7d
74633dc3ab2e714eeba0bd6624b0799d	1b9ff04ef832682d4712ece27487f84e
74633dc3ab2e714eeba0bd6624b0799d	56b224e5d5ec807c6cb29f34d8cc6213
74633dc3ab2e714eeba0bd6624b0799d	2051430a15d3d44d5dd81ef133b61908
74633dc3ab2e714eeba0bd6624b0799d	7e44f6169f0ae75b943cafb5acdb4449
57d69b8c4d53a3fdcae582b026285ca9	a5cd92b1a01bd0ea521e760bae04ef7d
57d69b8c4d53a3fdcae582b026285ca9	1b9ff04ef832682d4712ece27487f84e
57d69b8c4d53a3fdcae582b026285ca9	56b224e5d5ec807c6cb29f34d8cc6213
57d69b8c4d53a3fdcae582b026285ca9	2051430a15d3d44d5dd81ef133b61908
57d69b8c4d53a3fdcae582b026285ca9	7e44f6169f0ae75b943cafb5acdb4449
21b452141d91ebbd2774644b136a494f	a8240cb8235e9c493a0c30607586166c
21b452141d91ebbd2774644b136a494f	cfe1bae9441470f7d25f0ea2c29fce2d
21b452141d91ebbd2774644b136a494f	170fd2435f6b10aa2b0f9a64ee2b9bff
21b452141d91ebbd2774644b136a494f	99e104da4f384281f6a46925e49821b2
21b452141d91ebbd2774644b136a494f	5fc4d0155cf2d4d93bdbdf4b8dc54da8
21b452141d91ebbd2774644b136a494f	1dc6d927cb8ec9838ad96a48af31ea4c
3ea1a7505194e632a33246e1c7a1a0ee	4c74744a9c10b3001a1d9b87f86eb26f
3ea1a7505194e632a33246e1c7a1a0ee	669c35c595fa7abcc0b82d0ba7d90f66
3ea1a7505194e632a33246e1c7a1a0ee	e84596be25806821c2d22ae6de38d51c
911ab169c2439cbc201acc1e13d557eb	0b1b7918f461a4dd8d877236543412d8
911ab169c2439cbc201acc1e13d557eb	a093086b769c683771dee9c71e694a73
911ab169c2439cbc201acc1e13d557eb	40f6992c3c5816a1b42d2612fc26b936
911ab169c2439cbc201acc1e13d557eb	de8aa43e5d5fa8536cf23e54244476fa
911ab169c2439cbc201acc1e13d557eb	c9d9edbf9b9e23eb5d4819bbcce9b078
0b1b7918f461a4dd8d877236543412d8	40f6992c3c5816a1b42d2612fc26b936
0b1b7918f461a4dd8d877236543412d8	c9d9edbf9b9e23eb5d4819bbcce9b078
1c1f1beef683946794edf22079849283	480e50492a95344f32f84831d3cebbb4
1c1f1beef683946794edf22079849283	99c21323790ff1b0d80e980918d15f0b
1c1f1beef683946794edf22079849283	07c0dec6e97ec77c01aa90902a3fc6b5
1c1f1beef683946794edf22079849283	544ff8e864cd5c862e831d8ec121b5b8
1c1f1beef683946794edf22079849283	06dea2c13dd7f20a509f3d4d411c2591
480e50492a95344f32f84831d3cebbb4	99c21323790ff1b0d80e980918d15f0b
480e50492a95344f32f84831d3cebbb4	07c0dec6e97ec77c01aa90902a3fc6b5
480e50492a95344f32f84831d3cebbb4	c3489537e72478d37e99d662c53be24b
480e50492a95344f32f84831d3cebbb4	544ff8e864cd5c862e831d8ec121b5b8
480e50492a95344f32f84831d3cebbb4	06dea2c13dd7f20a509f3d4d411c2591
9029d6a408295eb18b01022d5dc2c3a5	d744c4e196f729df5fa41bcb8df27eab
9029d6a408295eb18b01022d5dc2c3a5	1c88233ac30debaa338e6961c8bfaa14
9029d6a408295eb18b01022d5dc2c3a5	169557952c3a937230c3c8880146f494
9029d6a408295eb18b01022d5dc2c3a5	6c275a693a0e1764550078ac710873cf
9029d6a408295eb18b01022d5dc2c3a5	9f1f4938963fa5f9ab4d57353afe2586
9029d6a408295eb18b01022d5dc2c3a5	76f3c5ffe7dcfd0b14841e7926dd832b
4bfbd52f4e8466dc12aaf30b7e057b66	479b4864e55e12e0fb411eadb115c095
4bfbd52f4e8466dc12aaf30b7e057b66	543bec10c8325987595fcdc492a525f4
4bfbd52f4e8466dc12aaf30b7e057b66	cf9819df265db90772d487d5b2cd3cf4
4bfbd52f4e8466dc12aaf30b7e057b66	3ab6be46e1d6b21d59a3c3a0b9d0f6ef
4bfbd52f4e8466dc12aaf30b7e057b66	cf8c9be2a4508a24ae92c9d3d379131d
4bfbd52f4e8466dc12aaf30b7e057b66	069853553a93eb5096a7edfb603b4607
4bfbd52f4e8466dc12aaf30b7e057b66	6b5ce5a5aa1b506c66ece16c4cd9138d
4bfbd52f4e8466dc12aaf30b7e057b66	88bade49e98db8790df275fcebb37a13
99c21323790ff1b0d80e980918d15f0b	07c0dec6e97ec77c01aa90902a3fc6b5
99c21323790ff1b0d80e980918d15f0b	544ff8e864cd5c862e831d8ec121b5b8
99c21323790ff1b0d80e980918d15f0b	06dea2c13dd7f20a509f3d4d411c2591
a5cd92b1a01bd0ea521e760bae04ef7d	1b9ff04ef832682d4712ece27487f84e
a5cd92b1a01bd0ea521e760bae04ef7d	56b224e5d5ec807c6cb29f34d8cc6213
a5cd92b1a01bd0ea521e760bae04ef7d	275c8bcb2fd8fa798e3f55703bb8c40d
a5cd92b1a01bd0ea521e760bae04ef7d	2051430a15d3d44d5dd81ef133b61908
a5cd92b1a01bd0ea521e760bae04ef7d	7e44f6169f0ae75b943cafb5acdb4449
c6b8c8d762da15fa8dbbdfb6baf9e260	7b13b2203029ed80337f27127a9f1d28
c6b8c8d762da15fa8dbbdfb6baf9e260	0ff8033cf9437c213ee13937b1c4c455
c6b8c8d762da15fa8dbbdfb6baf9e260	68264bdb65b97eeae6788aa3348e553c
c6b8c8d762da15fa8dbbdfb6baf9e260	1fffeb2192215ea34ce0aab63650534a
c6b8c8d762da15fa8dbbdfb6baf9e260	1019c8091693ef5c5f55970346633f92
c6b8c8d762da15fa8dbbdfb6baf9e260	456ac9b0d15a8b7f1e71073221059886
c6b8c8d762da15fa8dbbdfb6baf9e260	860320be12a1c050cd7731794e231bd3
c6b8c8d762da15fa8dbbdfb6baf9e260	9908279ebbf1f9b250ba689db6a0222b
c6b8c8d762da15fa8dbbdfb6baf9e260	03e0704b5690a2dee1861dc3ad3316c9
c6b8c8d762da15fa8dbbdfb6baf9e260	2f37d10131f2a483a8dd005b3d14b0d9
39f3a91f7def5376b696f85ccde52382	d9290c1d84c18de491112fab16fc0172
39f3a91f7def5376b696f85ccde52382	e8196c340a699ae946898b4f1f315056
39f3a91f7def5376b696f85ccde52382	275c8bcb2fd8fa798e3f55703bb8c40d
39f3a91f7def5376b696f85ccde52382	d9663e409ced6f5a8be7614c4a90a701
c1670d186ae57f7f64df94173fa02c42	c7174a563613088e59471c70d9d2c09e
c1670d186ae57f7f64df94173fa02c42	07b93ab6e780959e85bbff5abf39b75f
c1670d186ae57f7f64df94173fa02c42	ca8a2575f96034775c7dc00162fcc27f
c1670d186ae57f7f64df94173fa02c42	2a95da8aab3b748d2f96e4503653181e
c1670d186ae57f7f64df94173fa02c42	bbde1be83f91966ad44d7493bb40c434
c1670d186ae57f7f64df94173fa02c42	f32d17a18e87b47c0dea1db1ee53774a
c1670d186ae57f7f64df94173fa02c42	5fd515799993f7602d29e8a40e09d34e
c1670d186ae57f7f64df94173fa02c42	0dcd298d1ddcf500f4d5b12159a7db11
c1670d186ae57f7f64df94173fa02c42	4540de4c8e9e7d191512c55f749aaafd
c1670d186ae57f7f64df94173fa02c42	7c44f8b5abdadad504f328a5d46c16e4
c1670d186ae57f7f64df94173fa02c42	988ef4f8ac227c7770725d0903505447
c1670d186ae57f7f64df94173fa02c42	67d01a0cf030839a8b0fae6273976367
c1670d186ae57f7f64df94173fa02c42	cba2e39793995b3b682da78f854786f2
c1670d186ae57f7f64df94173fa02c42	628454d202cf0a8b6e7f2a62a1c36d46
c1670d186ae57f7f64df94173fa02c42	41cf1e0f40e3e4cea7e40c8b8ae358ce
c1670d186ae57f7f64df94173fa02c42	97eb3f8b957df0581e9721c4a2e59945
c1670d186ae57f7f64df94173fa02c42	eede2d28a4d05ac58f8b79102668ad34
c1670d186ae57f7f64df94173fa02c42	89e3b2c88ef35d68afff6abeb34bec4c
c1670d186ae57f7f64df94173fa02c42	4e55263505ae74fc5d622c9dfe7c4538
c1670d186ae57f7f64df94173fa02c42	ae7c0e8ffef3475672285e78135d7ff2
c1670d186ae57f7f64df94173fa02c42	8f2f470bb9d82081f256a839f1cc8f6c
fd6c128733fc1d31f48a431ee6dfe1bc	19bc916108fc6938f52cb96f7e087941
fd6c128733fc1d31f48a431ee6dfe1bc	4cbec8eedb31409d6743850ebd69dd63
0abf05b2c2c603eaaa68e9b8526393bc	ec049f278b41470dd0e9ecc9369fc327
0abf05b2c2c603eaaa68e9b8526393bc	fb5f57dae37645528974bdaa079a4746
0abf05b2c2c603eaaa68e9b8526393bc	2c97470b88a7147de0853a9b6ba8d0ce
0abf05b2c2c603eaaa68e9b8526393bc	ced398e2e89ba5d2840497063e42b1ad
d9290c1d84c18de491112fab16fc0172	e8196c340a699ae946898b4f1f315056
d9290c1d84c18de491112fab16fc0172	275c8bcb2fd8fa798e3f55703bb8c40d
d9290c1d84c18de491112fab16fc0172	d9663e409ced6f5a8be7614c4a90a701
4cb811134b9d39fc3104bd06ce75abad	73f490f3f868edbcd80b5d3f7cedc403
4cb811134b9d39fc3104bd06ce75abad	d6bcb486f72ae7b5dc68b5b7df7ec887
4cb811134b9d39fc3104bd06ce75abad	0f46c64b74a6c964c674853a89796c8e
4cb811134b9d39fc3104bd06ce75abad	8e0b297f1a21f8ee84759d0f12ec55fc
4cb811134b9d39fc3104bd06ce75abad	2d3acd3e240c61820625fff66a19938f
4cb811134b9d39fc3104bd06ce75abad	dc16622ddc767e6bc1200fe5df2fbdfb
4cb811134b9d39fc3104bd06ce75abad	04ad5632029cbfbed8e136e5f6f7ddfa
ff40b691c06418347e31890b6fc1e29f	2f2025ae2e57e71843298d80bed5cfde
ff40b691c06418347e31890b6fc1e29f	0ccdcb33f85df88037bd0701b351d5df
ff40b691c06418347e31890b6fc1e29f	93c6c0bd09a280606df12f66752d7b76
ff40b691c06418347e31890b6fc1e29f	c0b9b187cfd326a101efae8da2a1936e
ff40b691c06418347e31890b6fc1e29f	dacb0ad1b87a47e298cfd44e57bba042
ff40b691c06418347e31890b6fc1e29f	01e651518630062d985188c1f0dbd83a
ff40b691c06418347e31890b6fc1e29f	29a3d252405fb67dcf7e17e04522fff0
ff40b691c06418347e31890b6fc1e29f	60b4471e1fb1e8e0d266d97071669ccb
8ab0af4568a5b31a931eaf0ae9a738c3	b9bd86411ab7be06a57612b91c7ef221
8ab0af4568a5b31a931eaf0ae9a738c3	de78a7900066af80465eb275ad8d3667
8ab0af4568a5b31a931eaf0ae9a738c3	c4561a0e19159df04bbefd195d1530a3
8ab0af4568a5b31a931eaf0ae9a738c3	73d41ffbdd7dd455264a09fc1ce4fb52
5282e962ed024c738ce3e1e2b0a247ec	cb92ee0067e7481c88954b7d8abd8f4a
5282e962ed024c738ce3e1e2b0a247ec	428ccdcc8eaf556ba79854c22772135c
5282e962ed024c738ce3e1e2b0a247ec	d33802931e5b740f13b45b0aff89aaf4
5282e962ed024c738ce3e1e2b0a247ec	b08ebf27869910fd58a68d86721c769a
5282e962ed024c738ce3e1e2b0a247ec	a2a52743471fc9d71744e35fa3625217
7bc22204fbaa5ff29a4e5a64f77dde89	e6dc5789517d0ecd1b071903c4810eaa
7bc22204fbaa5ff29a4e5a64f77dde89	9df29dfc87cdbdecd4150b24fc63c52c
cb92ee0067e7481c88954b7d8abd8f4a	428ccdcc8eaf556ba79854c22772135c
cb92ee0067e7481c88954b7d8abd8f4a	d33802931e5b740f13b45b0aff89aaf4
[truncated: 33,913 more rows]
